# Supplementary material for: 3D X-ray computed tomography gray value and age model datasets of coral cores Baler 2 and 3 (Philippines)
Source: Data Brief. 2021 Jan 14;34:106755. doi: 10.1016/j.dib.2021.106755 (PMC7820376; doi:10.1016/j.dib.2021.106755)
Supplement: Supplementary file 1 [file mmc1.zip]

Archive with 20 entries (20 files):
- B2S1O data with ages.csv
- B2S1O data.csv
- B2S1O target.csv
- B2S1O time model.csv
- B2S2E data with dates.csv
- B2S2E data.csv
- B2S2E target.csv
- B2S2E time model.csv
- B2S2O data with dates.csv
- B2S2O data.csv
- B2S2O target.csv
- B2S2O time model.csv
- B2S3E data with ages.csv
- B2S3E data.csv
- B2S3E target.csv
- B2S3E time model.csv
- B3S1O data with ages.csv
- B3S1O data.csv
- B3S1O target.csv
- B3S1O time model.csv
