# Supplementary material for: 3D X-ray computed tomography gray value and age model datasets of coral cores Baler 2 and 3 (Philippines)
Source: Data Brief. 2021 Jan 14;34:106755. doi: 10.1016/j.dib.2021.106755 (PMC7820376; doi:10.1016/j.dib.2021.106755)
Supplement: Supplementary file 1 [file mmc1.zip › B2S1O data with ages.csv]

-1752 24.05 38822.5
-1751 29.27 38825.5
-1750 35.12 38828.5
-1749 40.32 38831.6
-1748 45.28 38834.6
-1747 50.16 38837.6
-1746 52.77 38840.7
-1745 53.72 38843.7
-1744 53.54 38846.7
-1743 52.92 38849.7
-1742 53.49 38852.8
-1741 54.58 38855.8
-1740 55.45 38858.8
-1739 55.75 38861.9
-1738 55.47 38864.9
-1737 56.03 38867.9
-1736 57.59 38870.9
-1735 59.49 38874
-1734 60.96 38877
-1733 60.77 38880
-1732 59.76 38883.1
-1731 59.17 38886.1
-1730 59.3 38889.1
-1729 60.18 38892.1
-1728 60.13 38895.2
-1727 58.96 38898.2
-1726 57.35 38901.2
-1725 56 38904.3
-1724 56.46 38907.3
-1723 57.48 38910.3
-1722 57.73 38913.3
-1721 57.08 38916.4
-1720 55.62 38919.4
-1719 54.96 38922.4
-1718 55.35 38925.5
-1717 55.93 38928.5
-1716 56.73 38931.5
-1715 56.46 38934.5
-1714 55.69 38937.6
-1713 55.6 38940.6
-1712 55.93 38943.6
-1711 57.06 38946.7
-1710 57.75 38949.7
-1709 57.32 38952.7
-1708 56.78 38955.7
-1707 56.29 38958.8
-1706 56.81 38961.8
-1705 57.89 38964.8
-1704 58.27 38967.9
-1703 58.12 38970.9
-1702 58.04 38973.9
-1701 58.28 38976.9
-1700 58.92 38980
-1699 59.07 38983
-1698 58.5 38990.6
-1697 57.47 38998.2
-1696 56.29 39005.8
-1695 55.5 39013.4
-1694 55.05 39021.1
-1693 54.9 39028.7
-1692 54.8 39036.3
-1691 54.84 39043.9
-1690 54.9 39051.5
-1689 54.66 39059.1
-1688 54.27 39066.7
-1687 53.63 39074.3
-1686 52.7 39081.9
-1685 51.59 39089.6
-1684 50.27 39097.2
-1683 48.91 39104.8
-1682 47.91 39112.4
-1681 47.27 39120
-1680 47.2 39122.3
-1679 47.43 39124.5
-1678 47.9 39126.8
-1677 49.01 39129.1
-1676 50.09 39131.3
-1675 50.95 39133.6
-1674 51.86 39135.8
-1673 52.46 39138.1
-1672 52.71 39140.4
-1671 53.16 39142.6
-1670 53.99 39144.9
-1669 54.94 39147.2
-1668 55.44 39149.4
-1667 55.42 39151.7
-1666 55.11 39153.9
-1665 54.48 39156.2
-1664 54.18 39158.5
-1663 54.28 39160.7
-1662 54.69 39163
-1661 55.25 39165.3
-1660 55.95 39167.5
-1659 56.49 39169.8
-1658 56.78 39172.1
-1657 56.62 39174.3
-1656 56.23 39176.6
-1655 55.83 39178.8
-1654 55.44 39181.1
-1653 55.15 39183.4
-1652 54.96 39185.6
-1651 54.9 39187.9
-1650 55.53 39190.2
-1649 56.65 39192.4
-1648 57.97 39194.7
-1647 59.47 39196.9
-1646 60.55 39199.2
-1645 61.44 39201.5
-1644 62.39 39203.7
-1643 63.34 39206
-1642 64.18 39208.3
-1641 64.48 39210.5
-1640 64.13 39212.8
-1639 63.33 39215.1
-1638 62.48 39217.3
-1637 61.94 39219.6
-1636 61.55 39221.8
-1635 61.51 39224.1
-1634 61.67 39226.4
-1633 61.98 39228.6
-1632 62.61 39230.9
-1631 63.4 39233.2
-1630 63.84 39235.4
-1629 63.82 39237.7
-1628 63.65 39239.9
-1627 63.73 39242.2
-1626 64.41 39244.5
-1625 65.36 39246.7
-1624 65.58 39249
-1623 65.25 39251.5
-1622 64.71 39254
-1621 64.38 39256.6
-1620 64.07 39259.1
-1619 63.57 39261.6
-1618 62.88 39264.1
-1617 62.82 39266.6
-1616 63.22 39269.1
-1615 63.85 39271.7
-1614 64.39 39274.2
-1613 64.3 39276.7
-1612 63.76 39279.2
-1611 63.04 39281.7
-1610 62.75 39284.2
-1609 62.89 39286.8
-1608 63.11 39289.3
-1607 63.1 39291.8
-1606 62.55 39294.3
-1605 61.9 39296.8
-1604 62.04 39299.3
-1603 62.49 39301.9
-1602 62.89 39304.4
-1601 62.79 39306.9
-1600 62.54 39309.4
-1599 61.95 39311.9
-1598 61.14 39314.4
-1597 60.11 39317
-1596 58.69 39319.5
-1595 57.86 39322
-1594 57.71 39324.5
-1593 58.06 39327
-1592 58.51 39329.5
-1591 58.62 39332.1
-1590 58.25 39334.6
-1589 57.65 39337.1
-1588 57.42 39339.6
-1587 57.42 39342.1
-1586 57.03 39344.6
-1585 56.56 39347.2
-1584 56.27 39349.7
-1583 56.18 39352.2
-1582 55.94 39354.7
-1581 55.69 39357.2
-1580 55.48 39359.8
-1579 55.64 39362.3
-1578 55.93 39364.8
-1577 55.67 39367.3
-1576 55.21 39369.8
-1575 55.45 39372.3
-1574 56.07 39374.9
-1573 57.04 39377.4
-1572 57.58 39379.9
-1571 57.4 39382.4
-1570 57.01 39384.9
-1569 56.86 39387.4
-1568 56.86 39390
-1567 56.72 39392.5
-1566 55.66 39395
-1565 54.47 39397.5
-1564 53.73 39400
-1563 53.74 39402.5
-1562 54.48 39405.1
-1561 55.57 39407.6
-1560 56.61 39410.1
-1559 56.48 39412.6
-1558 55.69 39415.1
-1557 54.66 39417.6
-1556 53.63 39420.2
-1555 53.03 39422.7
-1554 52.39 39425.2
-1553 51.75 39427.7
-1552 51.68 39430.2
-1551 52.4 39432.7
-1550 53.27 39435.3
-1549 54.19 39437.8
-1548 54.78 39440.3
-1547 55.15 39442.8
-1546 55.4 39445.3
-1545 55.32 39447.8
-1544 54.74 39450.4
-1543 53.96 39452.9
-1542 53.32 39455.4
-1541 53.11 39457.9
-1540 53.25 39460.4
-1539 53.19 39462.9
-1538 52.72 39465.5
-1537 52.1 39468
-1536 51.62 39470.5
-1535 51.51 39473
-1534 51.58 39475.5
-1533 51.84 39478.1
-1532 52.24 39480.6
-1531 52.63 39483.1
-1530 52.78 39485.6
-1529 52.78 39488.1
-1528 52.63 39490.6
-1527 52.3 39493.2
-1526 52.3 39495.7
-1525 52.49 39498.2
-1524 52.69 39500.7
-1523 53.12 39503.2
-1522 53.82 39505.7
-1521 54.75 39508.3
-1520 55.86 39510.8
-1519 56.55 39513.3
-1518 56.84 39515.8
-1517 56.78 39518.3
-1516 56.21 39520.8
-1515 55.28 39523.4
-1514 54.41 39525.9
-1513 53.87 39528.4
-1512 53.48 39530.9
-1511 53.19 39533.4
-1510 53 39535.9
-1509 53.08 39538.5
-1508 53.66 39541
-1507 54.54 39543.5
-1506 55.25 39546
-1505 55.56 39548.5
-1504 55.62 39551
-1503 55.62 39553.6
-1502 55.77 39556.1
-1501 56.1 39558.6
-1500 56.87 39561.1
-1499 58.37 39563.6
-1498 60.03 39566.1
-1497 61.21 39568.7
-1496 61.81 39571.2
-1495 61.57 39573.7
-1494 61.24 39576.2
-1493 61.18 39578.7
-1492 61.18 39581.3
-1491 61.42 39583.8
-1490 61.36 39586.3
-1489 60.99 39588.8
-1488 60.81 39591.3
-1487 60.89 39593.8
-1486 60.7 39596.4
-1485 60.45 39598.9
-1484 60.43 39601.4
-1483 60.7 39603.9
-1482 61.34 39606.4
-1481 61.88 39608.9
-1480 62.23 39611.5
-1479 62.39 39614
-1478 62.45 39616.5
-1477 62.23 39619
-1476 61.84 39621.5
-1475 61.55 39624
-1474 61.47 39626.6
-1473 61.61 39629.1
-1472 61.83 39631.6
-1471 61.78 39634.1
-1470 61.94 39636.6
-1469 62.19 39639.1
-1468 62.49 39641.7
-1467 62.75 39644.2
-1466 62.56 39646.7
-1465 62.42 39649.2
-1464 62.66 39651.7
-1463 63.79 39654.2
-1462 65.74 39656.8
-1461 67.16 39659.3
-1460 68.25 39661.8
-1459 68.06 39664.3
-1458 67.19 39666.8
-1457 66.4 39669.3
-1456 65.76 39671.9
-1455 65.31 39674.4
-1454 65.06 39676.9
-1453 65 39679.4
-1452 65.24 39681.9
-1451 65.88 39684.4
-1450 66.27 39687
-1449 66.48 39689.5
-1448 66.56 39692
-1447 66.32 39694.2
-1446 65.3 39696.5
-1445 63.89 39698.7
-1444 62.53 39700.9
-1443 62.02 39703.1
-1442 62.27 39705.4
-1441 62.42 39707.6
-1440 62.17 39709.8
-1439 61.57 39712.1
-1438 60.95 39714.3
-1437 60.5 39716.5
-1436 60.11 39718.8
-1435 59.57 39721
-1434 59.58 39723.2
-1433 60.12 39725.4
-1432 60.6 39727.7
-1431 60.99 39729.9
-1430 60.75 39732.1
-1429 60.13 39734.4
-1428 59.9 39736.6
-1427 60.14 39738.8
-1426 60.64 39741.1
-1425 60.95 39743.3
-1424 60.77 39745.5
-1423 60.48 39747.7
-1422 60.29 39750
-1421 60.47 39752.2
-1420 60.9 39754.4
-1419 61.18 39756.7
-1418 61.34 39758.9
-1417 61.4 39761.1
-1416 61.65 39763.4
-1415 62.14 39765.6
-1414 62.6 39767.8
-1413 62.99 39770
-1412 62.79 39772.3
-1411 62.23 39774.5
-1410 62.16 39776.7
-1409 62.25 39779
-1408 62.35 39781.2
-1407 62.42 39783.4
-1406 62.76 39785.6
-1405 63.18 39787.9
-1404 63.79 39790.1
-1403 64.09 39792.3
-1402 63.94 39794.6
-1401 63.41 39796.8
-1400 62.65 39799
-1399 62.11 39801.3
-1398 61.96 39803.5
-1397 62.31 39805.7
-1396 62.87 39807.9
-1395 63.46 39810.2
-1394 63.94 39812.4
-1393 64.19 39814.6
-1392 64.01 39816.9
-1391 63.61 39819.1
-1390 63.22 39821.3
-1389 62.83 39823.6
-1388 62.19 39825.8
-1387 61.45 39828
-1386 60.69 39830.2
-1385 60.43 39832.5
-1384 60.74 39834.7
-1383 61.4 39836.9
-1382 62.29 39839.2
-1381 62.64 39841.4
-1380 62.6 39843.6
-1379 62.34 39845.9
-1378 61.94 39848.1
-1377 61.65 39850.3
-1376 61.08 39852.5
-1375 60.3 39854.8
-1374 59.76 39857
-1373 59.85 39862.6
-1372 60.24 39868.3
-1371 60.64 39873.9
-1370 60.89 39879.5
-1369 60.95 39885.2
-1368 61.19 39890.8
-1367 61.59 39896.5
-1366 61.98 39902.1
-1365 62.51 39907.7
-1364 62.99 39913.4
-1363 63.14 39919
-1362 63.14 39921.3
-1361 62.79 39923.6
-1360 62.19 39925.9
-1359 61.86 39928.2
-1358 61.8 39930.5
-1357 61.8 39932.8
-1356 61.51 39935.1
-1355 60.85 39937.4
-1354 60.42 39939.7
-1353 60.29 39942
-1352 60.27 39944.3
-1351 60.27 39946.6
-1350 60.27 39948.9
-1349 60.16 39951.2
-1348 59.76 39953.5
-1347 59.3 39955.8
-1346 58.81 39958.2
-1345 58.45 39960.5
-1344 58.27 39962.8
-1343 58.2 39965.1
-1342 58.2 39967.4
-1341 58.45 39969.7
-1340 58.98 39972
-1339 60.05 39974.3
-1338 61.29 39976.6
-1337 62.36 39978.9
-1336 62.99 39981.2
-1335 63 39983.5
-1334 62.77 39985.8
-1333 62.44 39988.1
-1332 62.78 39990.4
-1331 63.46 39992.7
-1330 63.45 39995
-1329 62.95 39997.4
-1328 61.91 39999.8
-1327 61.06 40002.2
-1326 60.6 40004.6
-1325 60.6 40007
-1324 61.03 40009.4
-1323 61.24 40011.9
-1322 61.34 40014.3
-1321 61.4 40016.7
-1320 61.16 40019.1
-1319 60.63 40021.5
-1318 59.9 40023.9
-1317 59.36 40026.3
-1316 59.22 40028.7
-1315 59.36 40031.1
-1314 60.03 40033.5
-1313 61.02 40035.9
-1312 61.4 40038.3
-1311 61.55 40040.7
-1310 61.63 40043.1
-1309 61.53 40045.6
-1308 61.71 40048
-1307 61.96 40050.4
-1306 62.13 40052.8
-1305 62.43 40055.2
-1304 62.82 40057.6
-1303 62.87 40060
-1302 62.81 40066.7
-1301 62.07 40073.4
-1300 61.14 40080
-1299 60.85 40086.7
-1298 60.95 40093.4
-1297 61.4 40100.1
-1296 61.14 40106.8
-1295 60.01 40113.4
-1294 59.36 40120.1
-1293 58.89 40126.8
-1292 58.66 40133.5
-1291 58.17 40140.1
-1290 56.9 40146.8
-1289 55.33 40153.5
-1288 54 40160.2
-1287 53.66 40166.9
-1286 54.21 40173.5
-1285 55.14 40180.2
-1284 56.15 40186.9
-1283 56.04 40193.6
-1282 55.5 40200.3
-1281 55.36 40206.9
-1280 55.6 40213.6
-1279 56.24 40220.3
-1278 56.88 40227
-1277 57.23 40233.6
-1276 57.56 40240.3
-1275 58.1 40247
-1274 58.08 40249.7
-1273 57.59 40252.3
-1272 56.4 40255
-1271 55.18 40257.6
-1270 54.66 40260.3
-1269 55.06 40262.9
-1268 56.33 40265.6
-1267 57.52 40268.2
-1266 58.26 40270.9
-1265 58.74 40273.5
-1264 59.03 40276.2
-1263 59.7 40278.8
-1262 60.69 40281.5
-1261 61.32 40284.2
-1260 61.57 40286.8
-1259 61 40289.5
-1258 60.86 40292.1
-1257 61.6 40294.8
-1256 62.06 40297.4
-1255 61.98 40300.1
-1254 61.51 40302.7
-1253 61.03 40305.4
-1252 61.62 40308
-1251 62.69 40310.7
-1250 63.71 40313.3
-1249 63.98 40316
-1248 63.57 40317.4
-1247 62.67 40318.8
-1246 61.37 40320.2
-1245 60.46 40321.6
-1244 59.84 40322.9
-1243 59.22 40324.3
-1242 58.74 40325.7
-1241 58.15 40327.1
-1240 57.63 40328.5
-1239 57.87 40329.9
-1238 58.49 40331.3
-1237 59.11 40332.7
-1236 59.2 40334.1
-1235 58.87 40335.4
-1234 58.97 40336.8
-1233 59.11 40338.2
-1232 59.22 40339.6
-1231 59.63 40341
-1230 60.18 40342.4
-1229 61.02 40343.8
-1228 62.42 40345.2
-1227 63.32 40346.6
-1226 63.53 40347.9
-1225 63.16 40349.3
-1224 62.65 40350.7
-1223 62.34 40352.1
-1222 62.11 40353.5
-1221 61.43 40354.9
-1220 60.83 40356.3
-1219 60.58 40357.7
-1218 61.01 40359.1
-1217 62.38 40360.4
-1216 63.87 40361.8
-1215 65.25 40363.2
-1214 65.78 40364.6
-1213 65.78 40366
-1212 65.01 40368.2
-1211 63.91 40370.4
-1210 62.76 40372.6
-1209 62.01 40374.8
-1208 61.84 40377.1
-1207 62.08 40379.3
-1206 62.72 40381.5
-1205 62.7 40383.7
-1204 62.21 40385.9
-1203 60.94 40388.1
-1202 59.56 40390.3
-1201 58.73 40392.5
-1200 58.49 40394.8
-1199 58.49 40397
-1198 58.39 40399.2
-1197 57.98 40401.4
-1196 57.63 40403.6
-1195 57.54 40405.8
-1194 58.03 40408
-1193 58.57 40410.2
-1192 58.62 40412.5
-1191 58.56 40414.7
-1190 58.66 40416.9
-1189 59.35 40419.1
-1188 60.47 40421.3
-1187 60.81 40423.5
-1186 60.4 40425.7
-1185 59.7 40427.9
-1184 59.26 40430.2
-1183 60.4 40432.4
-1182 62.36 40434.6
-1181 64.08 40436.8
-1180 64.67 40439
-1179 64.03 40441.6
-1178 63.51 40444.2
-1177 63.63 40446.8
-1176 63.86 40449.4
-1175 64.02 40452
-1174 63.11 40454.5
-1173 61.78 40457.1
-1172 60.81 40459.7
-1171 60.11 40462.3
-1170 59.63 40464.9
-1169 58.89 40467.5
-1168 57.66 40470.1
-1167 56.4 40472.7
-1166 55.22 40475.3
-1165 54.43 40477.9
-1164 53.83 40480.5
-1163 53.4 40483
-1162 53.17 40485.6
-1161 53.11 40488.2
-1160 53.39 40490.8
-1159 54.05 40493.4
-1158 55.08 40496
-1157 56.26 40498.6
-1156 56.84 40501.2
-1155 56.68 40503.8
-1154 56.29 40506.4
-1153 56.14 40509
-1152 56.14 40511.5
-1151 56.14 40514.1
-1150 55.65 40516.7
-1149 54.48 40519.3
-1148 52.83 40521.9
-1147 51.91 40524.5
-1146 51.52 40527.1
-1145 52.25 40529.7
-1144 53.51 40532.3
-1143 54.97 40534.9
-1142 56.46 40537.5
-1141 58 40540
-1140 59.25 40542.6
-1139 59.98 40545.2
-1138 59.8 40547.8
-1137 58.94 40550.4
-1136 58.03 40553
-1135 57.08 40555.6
-1134 56.45 40558.2
-1133 55.82 40560.8
-1132 54.79 40563.4
-1131 53.71 40566
-1130 52.7 40568.5
-1129 52.42 40571.1
-1128 52.73 40573.7
-1127 53.12 40576.3
-1126 53.66 40578.9
-1125 53.54 40581.5
-1124 53.09 40584.1
-1123 52.55 40586.7
-1122 52.18 40589.3
-1121 51.95 40591.9
-1120 51.83 40594.5
-1119 51.91 40597
-1118 51.97 40599.6
-1117 51.97 40602.2
-1116 51.87 40604.8
-1115 51.7 40607.4
-1114 51.29 40610
-1113 51.12 40612.2
-1112 51.39 40614.4
-1111 51.78 40616.5
-1110 52.17 40618.7
-1109 52.32 40620.9
-1108 52.08 40623.1
-1107 52.17 40625.2
-1106 52.46 40627.4
-1105 52.79 40629.6
-1104 53.19 40631.8
-1103 53.48 40633.9
-1102 53.66 40636.1
-1101 53.97 40638.3
-1100 54.85 40640.5
-1099 56.17 40642.7
-1098 57.19 40644.8
-1097 57.87 40647
-1096 57.72 40649.2
-1095 57.24 40651.4
-1094 57.48 40653.5
-1093 58.3 40655.7
-1092 59.53 40657.9
-1091 60.31 40660.1
-1090 59.97 40662.2
-1089 58.79 40664.4
-1088 57.39 40666.6
-1087 56.76 40668.8
-1086 56.74 40670.9
-1085 57 40673.1
-1084 57.29 40675.3
-1083 57.73 40677.5
-1082 58.28 40679.7
-1081 58.84 40681.8
-1080 59.3 40684
-1079 59.44 40686.2
-1078 59.44 40688.4
-1077 59.44 40690.5
-1076 59.34 40692.7
-1075 59.03 40694.9
-1074 58.89 40697.1
-1073 58.64 40699.2
-1072 58.35 40701.4
-1071 58.12 40703.6
-1070 57.9 40705.8
-1069 57.81 40708
-1068 57.71 40710.1
-1067 57.36 40712.3
-1066 57.05 40714.5
-1065 57.21 40716.7
-1064 57.6 40718.8
-1063 58.24 40721
-1062 58.78 40723.2
-1061 58.68 40725.4
-1060 58.19 40727.5
-1059 57.49 40729.7
-1058 57.33 40731.9
-1057 57.52 40734.1
-1056 57.73 40736.3
-1055 57.91 40738.4
-1054 58.08 40740.6
-1053 58.14 40742.8
-1052 57.79 40745
-1051 57.1 40747.1
-1050 56.21 40749.3
-1049 56.48 40751.5
-1048 57.49 40753.7
-1047 58.51 40755.8
-1046 59.09 40758
-1045 58.44 40760.2
-1044 57.49 40762.4
-1043 57.19 40764.6
-1042 57.09 40766.7
-1041 57.31 40768.9
-1040 56.75 40771.1
-1039 55.29 40773.3
-1038 54.78 40775.4
-1037 54.98 40777.6
-1036 55.45 40779.8
-1035 55.69 40782
-1034 55.09 40784.1
-1033 54.84 40786.3
-1032 55.64 40788.5
-1031 57.06 40790.7
-1030 58.52 40792.8
-1029 58.6 40795
-1028 57.74 40797.2
-1027 57.97 40799.4
-1026 58.82 40801.6
-1025 59.91 40803.7
-1024 60.5 40805.9
-1023 59.78 40808.1
-1022 58.83 40810.3
-1021 58.29 40812.4
-1020 57.65 40814.6
-1019 56.87 40816.8
-1018 55.88 40819
-1017 54.97 40821.1
-1016 55.45 40823.3
-1015 56.89 40825.5
-1014 58.32 40827.7
-1013 58.97 40829.9
-1012 58.56 40832
-1011 57.92 40834.2
-1010 57.5 40836.4
-1009 57.03 40838.6
-1008 56.44 40840.7
-1007 55.67 40842.9
-1006 55.56 40845.1
-1005 57.64 40847.3
-1004 59.94 40849.4
-1003 61.11 40851.6
-1002 60.77 40853.8
-1001 59.27 40856
-1000 59.33 40858.2
-999 60.65 40860.3
-998 61.56 40862.5
-997 61.94 40864.7
-996 61.92 40866.9
-995 61.76 40869
-994 61.69 40871.2
-993 61.41 40873.4
-992 60.61 40875.6
-991 60.12 40877.7
-990 60.17 40879.9
-989 60.61 40882.1
-988 61.05 40884.3
-987 60.65 40886.4
-986 59.94 40888.6
-985 59.43 40890.8
-984 59.5 40893
-983 60.03 40895.2
-982 59.78 40897.3
-981 58.75 40899.5
-980 56.59 40901.7
-979 54.09 40903.9
-978 52.19 40906
-977 50.46 40908.2
-976 48.91 40910.4
-975 47.64 40912.6
-974 46.37 40914.7
-973 45.27 40916.9
-972 44.56 40919.1
-971 44.35 40921.3
-970 44.5 40923.5
-969 44.58 40925.6
-968 44.97 40927.8
-967 46.18 40930
-966 48.13 40932.2
-965 50.67 40934.3
-964 53.31 40936.5
-963 55.65 40938.7
-962 57.2 40940.9
-961 58.14 40943
-960 58.43 40945.2
-959 58.43 40947.4
-958 58.53 40949.6
-957 58.6 40951.8
-956 58.25 40953.9
-955 57.69 40956.1
-954 57.48 40958.3
-953 57.87 40960.5
-952 59.08 40962.6
-951 60.06 40964.8
-950 60.53 40967
-949 60.64 40969.2
-948 60.62 40971.3
-947 60.76 40973.5
-946 61.09 40975.7
-945 61.48 40977.9
-944 61.88 40980.1
-943 62.62 40982.2
-942 62.73 40984.4
-941 62.23 40986.6
-940 61.82 40988.8
-939 61.59 40990.9
-938 61.88 40993.1
-937 62.19 40995.3
-936 61.83 40997.5
-935 61.53 40999.6
-934 61.47 41001.8
-933 61.83 41004
-932 62.35 41006.2
-931 62.17 41008.3
-930 61.86 41010.5
-929 61.9 41012.7
-928 62.21 41014.9
-927 62.46 41017.1
-926 62.76 41019.2
-925 63.05 41021.4
-924 63.38 41023.6
-923 64.02 41025.8
-922 64.21 41027.9
-921 63.9 41030.1
-920 63.65 41032.3
-919 63.69 41034.5
-918 64.88 41036.6
-917 66.43 41038.8
-916 67.1 41041
-915 67.04 41043.4
-914 66.57 41045.8
-913 66.44 41048.2
-912 66.85 41050.6
-911 66.71 41053
-910 66.01 41055.4
-909 64.98 41057.8
-908 64.19 41060.2
-907 64.58 41062.6
-906 65.04 41065
-905 65.1 41067.3
-904 65.1 41069.7
-903 64.85 41072.1
-902 65.05 41074.5
-901 65.75 41076.9
-900 66.15 41079.3
-899 66.11 41081.7
-898 65.07 41084.1
-897 63.74 41086.5
-896 63.02 41088.9
-895 62.6 41091.3
-894 62.31 41093.7
-893 61.64 41096.1
-892 60.58 41098.5
-891 59.29 41100.9
-890 58.03 41103.3
-889 57.2 41105.7
-888 56.58 41108.1
-887 56.49 41110.5
-886 57.1 41112.9
-885 58.44 41115.2
-884 60.17 41117.6
-883 61.82 41120
-882 63.15 41122.4
-881 64.08 41124.8
-880 63.75 41127.2
-879 62.73 41129.6
-878 61.03 41132
-877 59.29 41134.4
-876 57.74 41136.8
-875 56.56 41139.2
-874 55.57 41141.6
-873 55.19 41144
-872 55.4 41146.4
-871 56.05 41148.8
-870 56.61 41151.2
-869 56.66 41153.6
-868 56.25 41156
-867 55.65 41158.4
-866 55.66 41160.8
-865 56.16 41163.1
-864 56.61 41165.5
-863 56.86 41167.9
-862 56.89 41170.3
-861 56.86 41172.7
-860 57.49 41175.1
-859 58.4 41177.5
-858 58.72 41179.9
-857 58.48 41182.3
-856 57.59 41184.7
-855 56.38 41187.1
-854 55.39 41189.5
-853 54.44 41191.9
-852 53.57 41194.3
-851 52.64 41196.7
-850 51.67 41199.1
-849 51.17 41201.5
-848 50.84 41203.9
-847 50.69 41206.3
-846 50.94 41208.7
-845 51.57 41211
-844 52.46 41213.4
-843 53.55 41215.8
-842 54.13 41218.2
-841 54.36 41220.6
-840 54.83 41223
-839 55.8 41225.4
-838 57.57 41227.8
-837 59.49 41230.2
-836 61 41232.6
-835 61.65 41235
-834 61.49 41237.7
-833 60.96 41240.3
-832 60.23 41243
-831 59.35 41245.7
-830 58.74 41248.3
-829 58.98 41251
-828 59.6 41253.7
-827 60.32 41256.3
-826 60.37 41259
-825 59.49 41261.7
-824 58.18 41264.3
-823 56.91 41267
-822 56.23 41269.7
-821 56.08 41272.3
-820 56.46 41275
-819 56.94 41277.7
-818 57.09 41280.3
-817 56.99 41283
-816 56.44 41285.7
-815 56.04 41288.3
-814 55.83 41291
-813 55.22 41293.7
-812 54.27 41296.3
-811 53.65 41299
-810 53.6 41301.7
-809 54.4 41304.3
-808 55.23 41307
-807 55.56 41309.7
-806 55.52 41312.3
-805 55.36 41315
-804 55.54 41317.7
-803 56.32 41320.3
-802 56.8 41323
-801 57.25 41325.7
-800 58.18 41328.3
-799 59.57 41331
-798 61.39 41333.7
-797 62.47 41336.3
-796 62.23 41339
-795 61.61 41341.7
-794 60.91 41344.3
-793 60.86 41347
-792 61.36 41349.7
-791 61.71 41352.3
-790 61.55 41355
-789 61.16 41357.7
-788 60.87 41360.3
-787 60.89 41363
-786 61.19 41365.7
-785 61.34 41368.3
-784 61.1 41371
-783 60.74 41373.7
-782 61.11 41376.3
-781 62.14 41379
-780 63.31 41381.7
-779 64.14 41384.3
-778 64.27 41387
-777 64.31 41389.7
-776 64.83 41392.3
-775 65.1 41395
-774 64.85 41397.7
-773 64.36 41400.3
-772 64.05 41403
-771 65.17 41405.7
-770 66.47 41408.3
-769 66.83 41411
-768 66.34 41413.7
-767 64.97 41416.3
-766 64.8 41419
-765 66.28 41421.7
-764 67.24 41424.3
-763 67.39 41427
-762 66.06 41428.8
-761 64.28 41430.5
-760 63.8 41432.3
-759 64.1 41434
-758 64.39 41435.8
-757 63.85 41437.5
-756 62.49 41439.3
-755 61.65 41441
-754 61.36 41442.8
-753 61.42 41444.5
-752 61.51 41446.3
-751 60.18 41448
-750 58.4 41449.8
-749 58.02 41451.5
-748 58.24 41453.3
-747 58.55 41455
-746 57.86 41456.8
-745 55.79 41458.5
-744 54.84 41460.3
-743 55.19 41462
-742 56.62 41463.8
-741 58.09 41465.5
-740 58.43 41467.3
-739 58.37 41469
-738 58.23 41470.8
-737 58.28 41472.5
-736 58.65 41474.3
-735 58.48 41476
-734 58.06 41477.8
-733 56.92 41479.5
-732 55.53 41481.3
-731 55.45 41483
-730 56.18 41484.8
-729 57 41486.5
-728 57.21 41488.3
-727 56.77 41490
-726 56.88 41491.8
-725 57.82 41493.5
-724 59.24 41495.3
-723 60.81 41497
-722 61.65 41498.8
-721 62.04 41500.5
-720 61.7 41502.3
-719 61.06 41504
-718 60.36 41505.8
-717 60.31 41507.5
-716 60.94 41509.3
-715 61.59 41511
-714 62.28 41512.8
-713 61.95 41514.5
-712 61.43 41516.3
-711 61.93 41518
-710 62.78 41519.8
-709 63.32 41521.5
-708 63.22 41523.3
-707 62.48 41525
-706 62.13 41526.8
-705 62.37 41528.5
-704 62.17 41530.3
-703 61.37 41532
-702 59.79 41533.8
-701 58.32 41535.5
-700 57.98 41537.3
-699 58.39 41539
-698 58.98 41540.8
-697 58.73 41542.5
-696 57.84 41544.3
-695 57.93 41546
-694 58.8 41547.8
-693 59.4 41549.5
-692 59.79 41551.3
-691 59.83 41553
-690 60.36 41554.8
-689 61.94 41556.5
-688 63.17 41558.3
-687 63.33 41560
-686 62.36 41561.8
-685 60.76 41563.5
-684 59.72 41565.3
-683 58.99 41567
-682 58.31 41568.8
-681 58.08 41570.5
-680 58.96 41572.3
-679 59.97 41574
-678 60.9 41575.8
-677 60.69 41577.5
-676 59.35 41579.3
-675 58.31 41581
-674 57.79 41582.8
-673 58.14 41584.5
-672 58.92 41586.3
-671 59.81 41588
-670 60.41 41589.8
-669 60.42 41591.5
-668 59.98 41593.3
-667 59.32 41595
-666 58.95 41596.8
-665 58.89 41598.5
-664 58.6 41600.3
-663 58.05 41602
-662 57.18 41603.8
-661 56.45 41605.5
-660 56.24 41607.3
-659 56.1 41609
-658 55.91 41610.8
-657 55.12 41612.5
-656 53.7 41614.3
-655 53 41616
-654 53.04 41618.3
-653 53.74 41620.5
-652 54.75 41622.8
-651 55.03 41625
-650 54.72 41627.3
-649 54.22 41629.5
-648 54.5 41631.8
-647 55.64 41634
-646 57.61 41636.3
-645 59.96 41638.5
-644 61.34 41640.8
-643 61.98 41643
-642 61.7 41647.5
-641 61.06 41652
-640 60.36 41656.5
-639 59.23 41661
-638 57.74 41665.5
-637 55.83 41670
-636 53.66 41674.5
-635 52.1 41679
-634 51.17 41683.5
-633 51.37 41688
-632 52.25 41692
-631 53.69 41695.9
-630 55.18 41699.9
-629 56.52 41703.8
-628 57.52 41707.8
-627 58.3 41711.7
-626 59.23 41715.7
-625 60.1 41719.7
-624 61.13 41723.6
-623 62.06 41727.6
-622 62.84 41731.5
-621 63.73 41735.5
-620 64.58 41739.4
-619 65.22 41743.4
-618 65.67 41747.3
-617 66.06 41751.3
-616 66.46 41755.3
-615 67.44 41759.2
-614 68.78 41763.2
-613 69.88 41767.1
-612 70.48 41771.1
-611 70.63 41775
-610 70.77 41779
-609 70.86 41780.7
-608 70.65 41782.3
-607 70.18 41784
-606 69.97 41785.7
-605 69.87 41787.3
-604 70.29 41789
-603 70.83 41790.7
-602 70.98 41792.3
-601 70.94 41794
-600 70.82 41797.2
-599 70.37 41800.5
-598 69.75 41803.7
-597 68.92 41806.9
-596 68.22 41810.1
-595 68.01 41813.4
-594 68.01 41816.6
-593 68.01 41819.8
-592 68.15 41823.1
-591 68.48 41826.3
-590 68.73 41829.5
-589 68.79 41832.7
-588 68.55 41836
-587 68.16 41839.2
-586 68.15 41842.4
-585 68.48 41845.7
-584 68.38 41848.9
-583 67.85 41852.1
-582 67.13 41855.3
-581 66.73 41858.6
-580 67.05 41861.8
-579 67.67 41865
-578 68.15 41868.3
-577 68.54 41871.5
-576 68.69 41874.7
-575 68.93 41877.9
-574 69.08 41881.2
-573 69.22 41884.4
-572 69.31 41887.6
-571 69.51 41890.9
-570 69.64 41894.1
-569 69.36 41897.3
-568 68.84 41900.5
-567 68.14 41903.8
-566 67.6 41907
-565 67.21 41910.2
-564 66.81 41913.5
-563 66.56 41916.7
-562 66.36 41919.9
-561 65.89 41923.1
-560 65.27 41926.4
-559 64.79 41929.6
-558 64.54 41932.8
-557 65.95 41936.1
-556 68.3 41939.3
-555 69.57 41942.5
-554 69.66 41945.7
-553 68.6 41949
-552 67.52 41952.2
-551 66.98 41955.4
-550 66.73 41958.7
-549 66.32 41961.9
-548 65.13 41965.1
-547 63.7 41968.3
-546 63.16 41971.6
-545 63.14 41974.8
-544 63.52 41978
-543 64 41981.3
-542 63.9 41984.5
-541 63.86 41987.7
-540 63.78 41990.9
-539 63.69 41994.2
-538 63.73 41997.4
-537 62.88 42000.6
-536 61.76 42003.9
-535 61.12 42007.1
-534 60.95 42010.3
-533 61.05 42013.5
-532 60.77 42016.8
-531 59.97 42020
-530 60.1 42023.7
-529 61.23 42027.4
-528 62.81 42031.2
-527 64.3 42034.9
-526 64.11 42038.6
-525 62.86 42042.3
-524 61.86 42046
-523 61.71 42049.8
-522 62.74 42053.5
-521 63.69 42057.2
-520 63.82 42060.9
-519 62.68 42064.6
-518 60.8 42068.4
-517 59.96 42072.1
-516 59.9 42075.8
-515 60.24 42079.5
-514 60.9 42083.2
-513 61.67 42086.9
-512 62.21 42090.7
-511 62.35 42094.4
-510 62.11 42098.1
-509 61.57 42101.8
-508 61.69 42105.5
-507 62.14 42109.3
-506 61.45 42113
-505 60.6 42116.7
-504 60.15 42120.4
-503 60.35 42124.1
-502 61.64 42127.9
-501 62.78 42131.6
-500 63.32 42135.3
-499 63.65 42139
-498 63.9 42142.7
-497 64.37 42146.5
-496 64.71 42150.2
-495 64.48 42153.9
-494 64.27 42157.6
-493 64.88 42161.3
-492 65.4 42165.1
-491 65.39 42168.8
-490 65.08 42172.5
-489 64.44 42176.2
-488 64.39 42179.9
-487 64.79 42183.6
-486 64.44 42187.4
-485 63.76 42191.1
-484 63.63 42194.8
-483 63.94 42198.5
-482 64.72 42202.2
-481 65.1 42206
-480 64.85 42209.7
-479 64.81 42213.4
-478 65.22 42217.1
-477 66.51 42220.8
-476 68 42224.6
-475 68.89 42228.3
-474 69.12 42232
-473 68.77 42233.5
-472 68.08 42234.9
-471 67.29 42236.4
-470 66.61 42237.8
-469 65.89 42239.3
-468 65.1 42240.7
-467 64.56 42242.2
-466 64.03 42243.6
-465 63.69 42245.1
-464 63.28 42246.5
-463 62.73 42248
-462 62.17 42249.4
-461 62.1 42250.9
-460 62.54 42252.3
-459 63.48 42253.8
-458 64.41 42255.2
-457 64.56 42256.7
-456 64.23 42258.1
-455 63.84 42259.6
-454 63.45 42261
-453 63.3 42262.5
-452 62.81 42263.9
-451 61.78 42265.4
-450 60.99 42266.8
-449 60.54 42268.3
-448 61.02 42269.7
-447 61.75 42271.2
-446 61.86 42272.6
-445 61.55 42274.1
-444 61.16 42275.5
-443 60.77 42277
-442 60.76 42278.4
-441 60.7 42279.9
-440 60.37 42281.3
-439 60.72 42282.8
-438 61.5 42284.2
-437 62.28 42285.7
-436 62.58 42287.1
-435 62.48 42288.6
-434 61.93 42290
-433 60.9 42291.5
-432 59.72 42292.9
-431 58.44 42294.4
-430 58.43 42295.8
-429 59.31 42297.3
-428 60.16 42298.7
-427 60.45 42300.2
-426 59.62 42301.6
-425 58.52 42303.1
-424 57.92 42304.5
-423 58.4 42306
-422 59.62 42307.4
-421 60.51 42308.9
-420 60.89 42310.3
-419 61.22 42311.8
-418 61.5 42313.2
-417 61.94 42314.7
-416 62.25 42316.1
-415 62.07 42317.6
-414 61.53 42319
-413 60.91 42320.5
-412 60.68 42321.9
-411 61.07 42323.4
-410 61.3 42324.8
-409 61.3 42326.3
-408 61.37 42327.7
-407 61.61 42329.2
-406 62.47 42330.6
-405 63.4 42332.1
-404 63.98 42333.5
-403 63.66 42335
-402 62.49 42336.4
-401 61.82 42337.9
-400 61.45 42339.3
-399 61.67 42340.8
-398 61.9 42342.2
-397 61.31 42343.7
-396 60.56 42345.1
-395 60.09 42346.6
-394 60.18 42348
-393 60.92 42349.5
-392 61.03 42350.9
-391 60.54 42352.4
-390 60.43 42353.8
-389 60.74 42355.3
-388 61.72 42356.7
-387 62.72 42358.2
-386 63.01 42359.6
-385 63.01 42361.1
-384 62.77 42362.5
-383 62.38 42364
-382 61.98 42365.4
-381 60.86 42366.9
-380 59.43 42368.3
-379 58.68 42369.8
-378 58.43 42371.2
-377 58.47 42372.7
-376 58.39 42374.1
-375 57.92 42375.6
-374 57.69 42377
-373 57.79 42378.5
-372 57.99 42379.9
-371 58.08 42381.4
-370 57.49 42382.8
-369 56.54 42384.3
-368 56.08 42385.7
-367 56.02 42387.2
-366 56.36 42388.6
-365 56.82 42390.1
-364 57.21 42391.5
-363 57.11 42393
-362 56.48 42396.5
-361 56.04 42400.1
-360 55.95 42403.6
-359 56.55 42407.2
-358 57.53 42410.7
-357 58.75 42414.2
-356 59.4 42417.8
-355 59.14 42421.3
-354 58.48 42424.9
-353 57.61 42428.4
-352 57.5 42431.9
-351 57.99 42435.5
-350 58.69 42439
-349 59.34 42442.6
-348 59.69 42446.1
-347 59.77 42449.6
-346 59.53 42453.2
-345 59.38 42456.7
-344 59.63 42460.3
-343 60.02 42463.8
-342 60.65 42467.3
-341 60.7 42470.9
-340 60.45 42474.4
-339 60.43 42478
-338 60.56 42481.5
-337 61.11 42485
-336 61.89 42488.6
-335 62.68 42492.1
-334 63.46 42495.7
-333 64.39 42499.2
-332 65.15 42502.7
-331 65.63 42506.3
-330 65.39 42509.8
-329 64.81 42513.4
-328 64.22 42516.9
-327 63.64 42520.4
-326 63.32 42524
-325 63.36 42527.5
-324 63.81 42531.1
-323 64.5 42534.6
-322 65.26 42538.1
-321 65.2 42541.7
-320 64.51 42545.2
-319 63.72 42548.8
-318 63.43 42552.3
-317 63.53 42555.8
-316 64.18 42559.4
-315 65.42 42562.9
-314 66.54 42566.5
-313 67.38 42570
-312 67.29 42572.1
-311 66.57 42574.3
-310 66.24 42576.4
-309 66.21 42578.5
-308 65.97 42580.7
-307 65.82 42582.8
-306 65.72 42584.9
-305 65.76 42587.1
-304 66.06 42589.2
-303 65.97 42591.3
-302 65.43 42593.5
-301 64.96 42595.6
-300 64.56 42597.7
-299 63.68 42599.9
-298 62.51 42602
-297 60.98 42604.1
-296 59.7 42606.3
-295 59.32 42608.4
-294 59.56 42610.5
-293 59.96 42612.7
-292 59.86 42614.8
-291 59.61 42617
-290 59.3 42619.1
-289 58.91 42621.2
-288 58.27 42623.4
-287 57.87 42625.5
-286 58.2 42627.6
-285 59.31 42629.8
-284 60.85 42631.9
-283 61.81 42634
-282 62.02 42636.2
-281 62.02 42638.3
-280 61.82 42640.4
-279 61.35 42642.6
-278 60.54 42644.7
-277 59.21 42646.8
-276 58.23 42649
-275 58.1 42651.1
-274 58.9 42653.2
-273 60.22 42655.4
-272 60.85 42657.5
-271 61.19 42659.6
-270 61.96 42661.8
-269 62.8 42663.9
-268 63.93 42666
-267 64.68 42668.2
-266 64.59 42670.3
-265 64.19 42672.4
-264 63.8 42674.6
-263 63.51 42676.7
-262 63.39 42678.8
-261 63.75 42681
-260 64.47 42683.1
-259 65.36 42685.2
-258 65.72 42687.4
-257 65.19 42689.5
-256 64.73 42691.6
-255 64.5 42693.8
-254 64.17 42695.9
-253 63.78 42698
-252 62.76 42700.2
-251 61.49 42702.3
-250 60.81 42704.5
-249 60.17 42706.6
-248 59.28 42708.7
-247 58.3 42710.9
-246 57.43 42713
-245 57.72 42715.1
-244 58.92 42717.3
-243 59.18 42719.4
-242 58.68 42721.5
-241 57.84 42723.7
-240 57.11 42725.8
-239 56.76 42727.9
-238 56.33 42730.1
-237 55.53 42732.2
-236 54.47 42734.3
-235 53.36 42736.5
-234 52.21 42738.6
-233 51.13 42740.7
-232 50.41 42742.9
-231 50.2 42745
-230 50.93 42748.9
-229 52.11 42752.7
-228 53.28 42756.6
-227 54.07 42760.4
-226 54.67 42764.3
-225 54.76 42768.1
-224 54.53 42772
-223 54.2 42775.9
-222 53.57 42779.7
-221 52.78 42783.6
-220 52 42787.4
-219 51.11 42791.3
-218 50.41 42795.1
-217 50.2 42799
-216 50.79 42802.6
-215 51.98 42806.2
-214 52.98 42809.8
-213 53.66 42813.4
-212 54.03 42817
-211 54.36 42820.6
-210 54.86 42824.2
-209 55.7 42827.8
-208 56.81 42831.4
-207 57.85 42835
-206 58.8 42838.6
-205 59.05 42842.2
-204 58.74 42845.8
-203 58.49 42849.4
-202 58.57 42853
-201 59.15 42856.6
-200 59.97 42860.2
-199 60.64 42863.8
-198 61.34 42867.4
-197 61.88 42871
-196 62.13 42874.6
-195 62.19 42878.2
-194 62.92 42881.8
-193 63.85 42885.4
-192 64.39 42889
-191 64.44 42891.4
-190 63.5 42893.8
-189 62.73 42896.2
-188 62.93 42898.5
-187 63.14 42900.9
-186 63.03 42903.3
-185 62.69 42905.7
-184 62.13 42908.1
-183 61.8 42910.5
-182 61.53 42912.9
-181 60.57 42915.3
-180 59.82 42917.6
-179 60.02 42920
-178 60.68 42922.4
-177 61.44 42924.8
-176 61.24 42927.2
-175 60.11 42929.6
-174 59.85 42932
-173 60.21 42934.4
-172 60.92 42936.7
-171 61.48 42939.1
-170 61.26 42941.5
-169 61.3 42943.9
-168 61.83 42946.3
-167 62.45 42948.7
-166 62.97 42951.1
-165 63.24 42953.5
-164 63.3 42955.8
-163 64 42958.2
-162 64.91 42960.6
-161 64.81 42963
-160 63.74 42970.5
-159 61.88 42978
-158 60.46 42985.5
-157 59.86 42993
-156 59.22 43000.5
-155 58.33 43008
-154 56.75 43015.5
-153 54.9 43023
-152 54.22 43030.5
-151 54.46 43038
-150 55 43045.5
-149 54.85 43053
-148 53.88 43060.5
-147 53.29 43068
-146 53.21 43075.5
-145 53.21 43083
-144 53.35 43090.5
-143 52.7 43098
-142 51.77 43105.5
-141 50.99 43113
-140 50.69 43120.5
-139 50.59 43128
-138 50.67 43130
-137 50.89 43132.1
-136 51.96 43134.1
-135 53.77 43136.1
-134 55.59 43138.2
-133 57.22 43140.2
-132 57.71 43142.2
-131 57.89 43144.2
-130 58.39 43146.3
-129 59.09 43148.3
-128 59.97 43150.3
-127 60.09 43152.4
-126 59.69 43154.4
-125 59.89 43156.4
-124 60.45 43158.5
-123 61.39 43160.5
-122 62.43 43162.5
-121 62.68 43164.5
-120 63.01 43166.6
-119 63.87 43168.6
-118 64.11 43170.6
-117 63.54 43172.7
-116 61.67 43174.7
-115 59.25 43176.7
-114 58.27 43178.8
-113 58.1 43180.8
-112 58.53 43182.8
-111 58.93 43184.8
-110 58.89 43186.9
-109 58.58 43188.9
-108 58.19 43190.9
-107 57.69 43193
-106 57.24 43195
-105 57.33 43197
-104 57.73 43199.1
-103 58.81 43201.1
-102 60.46 43203.1
-101 62.05 43205.2
-100 63.01 43207.2
-99 63 43209.2
-98 62.6 43211.2
-97 61.97 43213.3
-96 62.41 43215.3
-95 63.34 43217.3
-94 64.37 43219.4
-93 65.19 43221.4
-92 64.94 43223.4
-91 64.3 43225.5
-90 63.84 43227.5
-89 64.04 43229.5
-88 64.6 43231.5
-87 65.05 43233.6
-86 65.45 43235.6
-85 65.84 43237.6
-84 66.13 43239.7
-83 66.46 43241.7
-82 66.46 43243.7
-81 66.03 43245.8
-80 65.58 43247.8
-79 65.43 43249.8
-78 65.43 43251.8
-77 65.53 43253.9
-76 65.73 43255.9
-75 65.72 43257.9
-74 66.14 43260
-73 66.68 43262
-72 66.93 43264
-71 66.75 43266.1
-70 65.91 43268.1
-69 65.63 43270.1
-68 65.86 43272.2
-67 66.19 43274.2
-66 66.58 43276.2
-65 66.24 43278.2
-64 65.46 43280.3
-63 65.51 43282.3
-62 65.82 43284.3
-61 65.88 43286.4
-60 65.64 43288.4
-59 64.86 43290.4
-58 64.48 43292.5
-57 64.62 43294.5
-56 64.81 43296.5
-55 64.73 43298.5
-54 64.15 43300.6
-53 63.27 43302.6
-52 62.18 43304.6
-51 61.24 43306.7
-50 60.81 43308.7
-49 61.21 43310.7
-48 62.1 43312.8
-47 62.7 43314.8
-46 62.95 43316.8
-45 62.81 43318.8
-44 62.48 43320.9
-43 62.49 43322.9
-42 62.44 43324.9
-41 61.86 43327
-40 61.08 43329
-39 60.19 43331
-38 60.18 43333.1
-37 60.78 43335.1
-36 61.11 43337.1
-35 61.42 43339.2
-34 61.32 43341.2
-33 61.22 43343.2
-32 61.48 43345.2
-31 61.77 43347.3
-30 62.1 43349.3
-29 62.25 43351.3
-28 62.15 43353.4
-27 62.09 43355.4
-26 62.19 43357.4
-25 62.98 43359.5
-24 64.16 43361.5
-23 65.34 43363.5
-22 65.64 43365.5
-21 65.17 43367.6
-20 64.59 43369.6
-19 64.23 43371.6
-18 64.19 43373.7
-17 64.15 43375.7
-16 62.5 43377.7
-15 60.31 43379.8
-14 58.9 43381.8
-13 58.35 43383.8
-12 59 43385.8
-11 59.2 43387.9
-10 58.32 43389.9
-9 56.51 43391.9
-8 54.32 43394
-7 52.91 43396
-6 51.96 43398
-5 50.87 43400.1
-4 49.48 43402.1
-3 47.94 43404.1
-2 46.23 43406.2
-1 44.33 43408.2
0 41.88 43410.2
