# Supplementary material for: 3D X-ray computed tomography gray value and age model datasets of coral cores Baler 2 and 3 (Philippines)
Source: Data Brief. 2021 Jan 14;34:106755. doi: 10.1016/j.dib.2021.106755 (PMC7820376; doi:10.1016/j.dib.2021.106755)
Supplement: Supplementary file 1 [file mmc1.zip › B2S1O data.csv]

-1752 24.05
-1751 29.27
-1750 35.12
-1749 40.32
-1748 45.28
-1747 50.16
-1746 52.77
-1745 53.72
-1744 53.54
-1743 52.92
-1742 53.49
-1741 54.58
-1740 55.45
-1739 55.75
-1738 55.47
-1737 56.03
-1736 57.59
-1735 59.49
-1734 60.96
-1733 60.77
-1732 59.76
-1731 59.17
-1730 59.3
-1729 60.18
-1728 60.13
-1727 58.96
-1726 57.35
-1725 56
-1724 56.46
-1723 57.48
-1722 57.73
-1721 57.08
-1720 55.62
-1719 54.96
-1718 55.35
-1717 55.93
-1716 56.73
-1715 56.46
-1714 55.69
-1713 55.6
-1712 55.93
-1711 57.06
-1710 57.75
-1709 57.32
-1708 56.78
-1707 56.29
-1706 56.81
-1705 57.89
-1704 58.27
-1703 58.12
-1702 58.04
-1701 58.28
-1700 58.92
-1699 59.07
-1698 58.5
-1697 57.47
-1696 56.29
-1695 55.5
-1694 55.05
-1693 54.9
-1692 54.8
-1691 54.84
-1690 54.9
-1689 54.66
-1688 54.27
-1687 53.63
-1686 52.7
-1685 51.59
-1684 50.27
-1683 48.91
-1682 47.91
-1681 47.27
-1680 47.2
-1679 47.43
-1678 47.9
-1677 49.01
-1676 50.09
-1675 50.95
-1674 51.86
-1673 52.46
-1672 52.71
-1671 53.16
-1670 53.99
-1669 54.94
-1668 55.44
-1667 55.42
-1666 55.11
-1665 54.48
-1664 54.18
-1663 54.28
-1662 54.69
-1661 55.25
-1660 55.95
-1659 56.49
-1658 56.78
-1657 56.62
-1656 56.23
-1655 55.83
-1654 55.44
-1653 55.15
-1652 54.96
-1651 54.9
-1650 55.53
-1649 56.65
-1648 57.97
-1647 59.47
-1646 60.55
-1645 61.44
-1644 62.39
-1643 63.34
-1642 64.18
-1641 64.48
-1640 64.13
-1639 63.33
-1638 62.48
-1637 61.94
-1636 61.55
-1635 61.51
-1634 61.67
-1633 61.98
-1632 62.61
-1631 63.4
-1630 63.84
-1629 63.82
-1628 63.65
-1627 63.73
-1626 64.41
-1625 65.36
-1624 65.58
-1623 65.25
-1622 64.71
-1621 64.38
-1620 64.07
-1619 63.57
-1618 62.88
-1617 62.82
-1616 63.22
-1615 63.85
-1614 64.39
-1613 64.3
-1612 63.76
-1611 63.04
-1610 62.75
-1609 62.89
-1608 63.11
-1607 63.1
-1606 62.55
-1605 61.9
-1604 62.04
-1603 62.49
-1602 62.89
-1601 62.79
-1600 62.54
-1599 61.95
-1598 61.14
-1597 60.11
-1596 58.69
-1595 57.86
-1594 57.71
-1593 58.06
-1592 58.51
-1591 58.62
-1590 58.25
-1589 57.65
-1588 57.42
-1587 57.42
-1586 57.03
-1585 56.56
-1584 56.27
-1583 56.18
-1582 55.94
-1581 55.69
-1580 55.48
-1579 55.64
-1578 55.93
-1577 55.67
-1576 55.21
-1575 55.45
-1574 56.07
-1573 57.04
-1572 57.58
-1571 57.4
-1570 57.01
-1569 56.86
-1568 56.86
-1567 56.72
-1566 55.66
-1565 54.47
-1564 53.73
-1563 53.74
-1562 54.48
-1561 55.57
-1560 56.61
-1559 56.48
-1558 55.69
-1557 54.66
-1556 53.63
-1555 53.03
-1554 52.39
-1553 51.75
-1552 51.68
-1551 52.4
-1550 53.27
-1549 54.19
-1548 54.78
-1547 55.15
-1546 55.4
-1545 55.32
-1544 54.74
-1543 53.96
-1542 53.32
-1541 53.11
-1540 53.25
-1539 53.19
-1538 52.72
-1537 52.1
-1536 51.62
-1535 51.51
-1534 51.58
-1533 51.84
-1532 52.24
-1531 52.63
-1530 52.78
-1529 52.78
-1528 52.63
-1527 52.3
-1526 52.3
-1525 52.49
-1524 52.69
-1523 53.12
-1522 53.82
-1521 54.75
-1520 55.86
-1519 56.55
-1518 56.84
-1517 56.78
-1516 56.21
-1515 55.28
-1514 54.41
-1513 53.87
-1512 53.48
-1511 53.19
-1510 53
-1509 53.08
-1508 53.66
-1507 54.54
-1506 55.25
-1505 55.56
-1504 55.62
-1503 55.62
-1502 55.77
-1501 56.1
-1500 56.87
-1499 58.37
-1498 60.03
-1497 61.21
-1496 61.81
-1495 61.57
-1494 61.24
-1493 61.18
-1492 61.18
-1491 61.42
-1490 61.36
-1489 60.99
-1488 60.81
-1487 60.89
-1486 60.7
-1485 60.45
-1484 60.43
-1483 60.7
-1482 61.34
-1481 61.88
-1480 62.23
-1479 62.39
-1478 62.45
-1477 62.23
-1476 61.84
-1475 61.55
-1474 61.47
-1473 61.61
-1472 61.83
-1471 61.78
-1470 61.94
-1469 62.19
-1468 62.49
-1467 62.75
-1466 62.56
-1465 62.42
-1464 62.66
-1463 63.79
-1462 65.74
-1461 67.16
-1460 68.25
-1459 68.06
-1458 67.19
-1457 66.4
-1456 65.76
-1455 65.31
-1454 65.06
-1453 65
-1452 65.24
-1451 65.88
-1450 66.27
-1449 66.48
-1448 66.56
-1447 66.32
-1446 65.3
-1445 63.89
-1444 62.53
-1443 62.02
-1442 62.27
-1441 62.42
-1440 62.17
-1439 61.57
-1438 60.95
-1437 60.5
-1436 60.11
-1435 59.57
-1434 59.58
-1433 60.12
-1432 60.6
-1431 60.99
-1430 60.75
-1429 60.13
-1428 59.9
-1427 60.14
-1426 60.64
-1425 60.95
-1424 60.77
-1423 60.48
-1422 60.29
-1421 60.47
-1420 60.9
-1419 61.18
-1418 61.34
-1417 61.4
-1416 61.65
-1415 62.14
-1414 62.6
-1413 62.99
-1412 62.79
-1411 62.23
-1410 62.16
-1409 62.25
-1408 62.35
-1407 62.42
-1406 62.76
-1405 63.18
-1404 63.79
-1403 64.09
-1402 63.94
-1401 63.41
-1400 62.65
-1399 62.11
-1398 61.96
-1397 62.31
-1396 62.87
-1395 63.46
-1394 63.94
-1393 64.19
-1392 64.01
-1391 63.61
-1390 63.22
-1389 62.83
-1388 62.19
-1387 61.45
-1386 60.69
-1385 60.43
-1384 60.74
-1383 61.4
-1382 62.29
-1381 62.64
-1380 62.6
-1379 62.34
-1378 61.94
-1377 61.65
-1376 61.08
-1375 60.3
-1374 59.76
-1373 59.85
-1372 60.24
-1371 60.64
-1370 60.89
-1369 60.95
-1368 61.19
-1367 61.59
-1366 61.98
-1365 62.51
-1364 62.99
-1363 63.14
-1362 63.14
-1361 62.79
-1360 62.19
-1359 61.86
-1358 61.8
-1357 61.8
-1356 61.51
-1355 60.85
-1354 60.42
-1353 60.29
-1352 60.27
-1351 60.27
-1350 60.27
-1349 60.16
-1348 59.76
-1347 59.3
-1346 58.81
-1345 58.45
-1344 58.27
-1343 58.2
-1342 58.2
-1341 58.45
-1340 58.98
-1339 60.05
-1338 61.29
-1337 62.36
-1336 62.99
-1335 63
-1334 62.77
-1333 62.44
-1332 62.78
-1331 63.46
-1330 63.45
-1329 62.95
-1328 61.91
-1327 61.06
-1326 60.6
-1325 60.6
-1324 61.03
-1323 61.24
-1322 61.34
-1321 61.4
-1320 61.16
-1319 60.63
-1318 59.9
-1317 59.36
-1316 59.22
-1315 59.36
-1314 60.03
-1313 61.02
-1312 61.4
-1311 61.55
-1310 61.63
-1309 61.53
-1308 61.71
-1307 61.96
-1306 62.13
-1305 62.43
-1304 62.82
-1303 62.87
-1302 62.81
-1301 62.07
-1300 61.14
-1299 60.85
-1298 60.95
-1297 61.4
-1296 61.14
-1295 60.01
-1294 59.36
-1293 58.89
-1292 58.66
-1291 58.17
-1290 56.9
-1289 55.33
-1288 54
-1287 53.66
-1286 54.21
-1285 55.14
-1284 56.15
-1283 56.04
-1282 55.5
-1281 55.36
-1280 55.6
-1279 56.24
-1278 56.88
-1277 57.23
-1276 57.56
-1275 58.1
-1274 58.08
-1273 57.59
-1272 56.4
-1271 55.18
-1270 54.66
-1269 55.06
-1268 56.33
-1267 57.52
-1266 58.26
-1265 58.74
-1264 59.03
-1263 59.7
-1262 60.69
-1261 61.32
-1260 61.57
-1259 61
-1258 60.86
-1257 61.6
-1256 62.06
-1255 61.98
-1254 61.51
-1253 61.03
-1252 61.62
-1251 62.69
-1250 63.71
-1249 63.98
-1248 63.57
-1247 62.67
-1246 61.37
-1245 60.46
-1244 59.84
-1243 59.22
-1242 58.74
-1241 58.15
-1240 57.63
-1239 57.87
-1238 58.49
-1237 59.11
-1236 59.2
-1235 58.87
-1234 58.97
-1233 59.11
-1232 59.22
-1231 59.63
-1230 60.18
-1229 61.02
-1228 62.42
-1227 63.32
-1226 63.53
-1225 63.16
-1224 62.65
-1223 62.34
-1222 62.11
-1221 61.43
-1220 60.83
-1219 60.58
-1218 61.01
-1217 62.38
-1216 63.87
-1215 65.25
-1214 65.78
-1213 65.78
-1212 65.01
-1211 63.91
-1210 62.76
-1209 62.01
-1208 61.84
-1207 62.08
-1206 62.72
-1205 62.7
-1204 62.21
-1203 60.94
-1202 59.56
-1201 58.73
-1200 58.49
-1199 58.49
-1198 58.39
-1197 57.98
-1196 57.63
-1195 57.54
-1194 58.03
-1193 58.57
-1192 58.62
-1191 58.56
-1190 58.66
-1189 59.35
-1188 60.47
-1187 60.81
-1186 60.4
-1185 59.7
-1184 59.26
-1183 60.4
-1182 62.36
-1181 64.08
-1180 64.67
-1179 64.03
-1178 63.51
-1177 63.63
-1176 63.86
-1175 64.02
-1174 63.11
-1173 61.78
-1172 60.81
-1171 60.11
-1170 59.63
-1169 58.89
-1168 57.66
-1167 56.4
-1166 55.22
-1165 54.43
-1164 53.83
-1163 53.4
-1162 53.17
-1161 53.11
-1160 53.39
-1159 54.05
-1158 55.08
-1157 56.26
-1156 56.84
-1155 56.68
-1154 56.29
-1153 56.14
-1152 56.14
-1151 56.14
-1150 55.65
-1149 54.48
-1148 52.83
-1147 51.91
-1146 51.52
-1145 52.25
-1144 53.51
-1143 54.97
-1142 56.46
-1141 58
-1140 59.25
-1139 59.98
-1138 59.8
-1137 58.94
-1136 58.03
-1135 57.08
-1134 56.45
-1133 55.82
-1132 54.79
-1131 53.71
-1130 52.7
-1129 52.42
-1128 52.73
-1127 53.12
-1126 53.66
-1125 53.54
-1124 53.09
-1123 52.55
-1122 52.18
-1121 51.95
-1120 51.83
-1119 51.91
-1118 51.97
-1117 51.97
-1116 51.87
-1115 51.7
-1114 51.29
-1113 51.12
-1112 51.39
-1111 51.78
-1110 52.17
-1109 52.32
-1108 52.08
-1107 52.17
-1106 52.46
-1105 52.79
-1104 53.19
-1103 53.48
-1102 53.66
-1101 53.97
-1100 54.85
-1099 56.17
-1098 57.19
-1097 57.87
-1096 57.72
-1095 57.24
-1094 57.48
-1093 58.3
-1092 59.53
-1091 60.31
-1090 59.97
-1089 58.79
-1088 57.39
-1087 56.76
-1086 56.74
-1085 57
-1084 57.29
-1083 57.73
-1082 58.28
-1081 58.84
-1080 59.3
-1079 59.44
-1078 59.44
-1077 59.44
-1076 59.34
-1075 59.03
-1074 58.89
-1073 58.64
-1072 58.35
-1071 58.12
-1070 57.9
-1069 57.81
-1068 57.71
-1067 57.36
-1066 57.05
-1065 57.21
-1064 57.6
-1063 58.24
-1062 58.78
-1061 58.68
-1060 58.19
-1059 57.49
-1058 57.33
-1057 57.52
-1056 57.73
-1055 57.91
-1054 58.08
-1053 58.14
-1052 57.79
-1051 57.1
-1050 56.21
-1049 56.48
-1048 57.49
-1047 58.51
-1046 59.09
-1045 58.44
-1044 57.49
-1043 57.19
-1042 57.09
-1041 57.31
-1040 56.75
-1039 55.29
-1038 54.78
-1037 54.98
-1036 55.45
-1035 55.69
-1034 55.09
-1033 54.84
-1032 55.64
-1031 57.06
-1030 58.52
-1029 58.6
-1028 57.74
-1027 57.97
-1026 58.82
-1025 59.91
-1024 60.5
-1023 59.78
-1022 58.83
-1021 58.29
-1020 57.65
-1019 56.87
-1018 55.88
-1017 54.97
-1016 55.45
-1015 56.89
-1014 58.32
-1013 58.97
-1012 58.56
-1011 57.92
-1010 57.5
-1009 57.03
-1008 56.44
-1007 55.67
-1006 55.56
-1005 57.64
-1004 59.94
-1003 61.11
-1002 60.77
-1001 59.27
-1000 59.33
-999 60.65
-998 61.56
-997 61.94
-996 61.92
-995 61.76
-994 61.69
-993 61.41
-992 60.61
-991 60.12
-990 60.17
-989 60.61
-988 61.05
-987 60.65
-986 59.94
-985 59.43
-984 59.5
-983 60.03
-982 59.78
-981 58.75
-980 56.59
-979 54.09
-978 52.19
-977 50.46
-976 48.91
-975 47.64
-974 46.37
-973 45.27
-972 44.56
-971 44.35
-970 44.5
-969 44.58
-968 44.97
-967 46.18
-966 48.13
-965 50.67
-964 53.31
-963 55.65
-962 57.2
-961 58.14
-960 58.43
-959 58.43
-958 58.53
-957 58.6
-956 58.25
-955 57.69
-954 57.48
-953 57.87
-952 59.08
-951 60.06
-950 60.53
-949 60.64
-948 60.62
-947 60.76
-946 61.09
-945 61.48
-944 61.88
-943 62.62
-942 62.73
-941 62.23
-940 61.82
-939 61.59
-938 61.88
-937 62.19
-936 61.83
-935 61.53
-934 61.47
-933 61.83
-932 62.35
-931 62.17
-930 61.86
-929 61.9
-928 62.21
-927 62.46
-926 62.76
-925 63.05
-924 63.38
-923 64.02
-922 64.21
-921 63.9
-920 63.65
-919 63.69
-918 64.88
-917 66.43
-916 67.1
-915 67.04
-914 66.57
-913 66.44
-912 66.85
-911 66.71
-910 66.01
-909 64.98
-908 64.19
-907 64.58
-906 65.04
-905 65.1
-904 65.1
-903 64.85
-902 65.05
-901 65.75
-900 66.15
-899 66.11
-898 65.07
-897 63.74
-896 63.02
-895 62.6
-894 62.31
-893 61.64
-892 60.58
-891 59.29
-890 58.03
-889 57.2
-888 56.58
-887 56.49
-886 57.1
-885 58.44
-884 60.17
-883 61.82
-882 63.15
-881 64.08
-880 63.75
-879 62.73
-878 61.03
-877 59.29
-876 57.74
-875 56.56
-874 55.57
-873 55.19
-872 55.4
-871 56.05
-870 56.61
-869 56.66
-868 56.25
-867 55.65
-866 55.66
-865 56.16
-864 56.61
-863 56.86
-862 56.89
-861 56.86
-860 57.49
-859 58.4
-858 58.72
-857 58.48
-856 57.59
-855 56.38
-854 55.39
-853 54.44
-852 53.57
-851 52.64
-850 51.67
-849 51.17
-848 50.84
-847 50.69
-846 50.94
-845 51.57
-844 52.46
-843 53.55
-842 54.13
-841 54.36
-840 54.83
-839 55.8
-838 57.57
-837 59.49
-836 61
-835 61.65
-834 61.49
-833 60.96
-832 60.23
-831 59.35
-830 58.74
-829 58.98
-828 59.6
-827 60.32
-826 60.37
-825 59.49
-824 58.18
-823 56.91
-822 56.23
-821 56.08
-820 56.46
-819 56.94
-818 57.09
-817 56.99
-816 56.44
-815 56.04
-814 55.83
-813 55.22
-812 54.27
-811 53.65
-810 53.6
-809 54.4
-808 55.23
-807 55.56
-806 55.52
-805 55.36
-804 55.54
-803 56.32
-802 56.8
-801 57.25
-800 58.18
-799 59.57
-798 61.39
-797 62.47
-796 62.23
-795 61.61
-794 60.91
-793 60.86
-792 61.36
-791 61.71
-790 61.55
-789 61.16
-788 60.87
-787 60.89
-786 61.19
-785 61.34
-784 61.1
-783 60.74
-782 61.11
-781 62.14
-780 63.31
-779 64.14
-778 64.27
-777 64.31
-776 64.83
-775 65.1
-774 64.85
-773 64.36
-772 64.05
-771 65.17
-770 66.47
-769 66.83
-768 66.34
-767 64.97
-766 64.8
-765 66.28
-764 67.24
-763 67.39
-762 66.06
-761 64.28
-760 63.8
-759 64.1
-758 64.39
-757 63.85
-756 62.49
-755 61.65
-754 61.36
-753 61.42
-752 61.51
-751 60.18
-750 58.4
-749 58.02
-748 58.24
-747 58.55
-746 57.86
-745 55.79
-744 54.84
-743 55.19
-742 56.62
-741 58.09
-740 58.43
-739 58.37
-738 58.23
-737 58.28
-736 58.65
-735 58.48
-734 58.06
-733 56.92
-732 55.53
-731 55.45
-730 56.18
-729 57
-728 57.21
-727 56.77
-726 56.88
-725 57.82
-724 59.24
-723 60.81
-722 61.65
-721 62.04
-720 61.7
-719 61.06
-718 60.36
-717 60.31
-716 60.94
-715 61.59
-714 62.28
-713 61.95
-712 61.43
-711 61.93
-710 62.78
-709 63.32
-708 63.22
-707 62.48
-706 62.13
-705 62.37
-704 62.17
-703 61.37
-702 59.79
-701 58.32
-700 57.98
-699 58.39
-698 58.98
-697 58.73
-696 57.84
-695 57.93
-694 58.8
-693 59.4
-692 59.79
-691 59.83
-690 60.36
-689 61.94
-688 63.17
-687 63.33
-686 62.36
-685 60.76
-684 59.72
-683 58.99
-682 58.31
-681 58.08
-680 58.96
-679 59.97
-678 60.9
-677 60.69
-676 59.35
-675 58.31
-674 57.79
-673 58.14
-672 58.92
-671 59.81
-670 60.41
-669 60.42
-668 59.98
-667 59.32
-666 58.95
-665 58.89
-664 58.6
-663 58.05
-662 57.18
-661 56.45
-660 56.24
-659 56.1
-658 55.91
-657 55.12
-656 53.7
-655 53
-654 53.04
-653 53.74
-652 54.75
-651 55.03
-650 54.72
-649 54.22
-648 54.5
-647 55.64
-646 57.61
-645 59.96
-644 61.34
-643 61.98
-642 61.7
-641 61.06
-640 60.36
-639 59.23
-638 57.74
-637 55.83
-636 53.66
-635 52.1
-634 51.17
-633 51.37
-632 52.25
-631 53.69
-630 55.18
-629 56.52
-628 57.52
-627 58.3
-626 59.23
-625 60.1
-624 61.13
-623 62.06
-622 62.84
-621 63.73
-620 64.58
-619 65.22
-618 65.67
-617 66.06
-616 66.46
-615 67.44
-614 68.78
-613 69.88
-612 70.48
-611 70.63
-610 70.77
-609 70.86
-608 70.65
-607 70.18
-606 69.97
-605 69.87
-604 70.29
-603 70.83
-602 70.98
-601 70.94
-600 70.82
-599 70.37
-598 69.75
-597 68.92
-596 68.22
-595 68.01
-594 68.01
-593 68.01
-592 68.15
-591 68.48
-590 68.73
-589 68.79
-588 68.55
-587 68.16
-586 68.15
-585 68.48
-584 68.38
-583 67.85
-582 67.13
-581 66.73
-580 67.05
-579 67.67
-578 68.15
-577 68.54
-576 68.69
-575 68.93
-574 69.08
-573 69.22
-572 69.31
-571 69.51
-570 69.64
-569 69.36
-568 68.84
-567 68.14
-566 67.6
-565 67.21
-564 66.81
-563 66.56
-562 66.36
-561 65.89
-560 65.27
-559 64.79
-558 64.54
-557 65.95
-556 68.3
-555 69.57
-554 69.66
-553 68.6
-552 67.52
-551 66.98
-550 66.73
-549 66.32
-548 65.13
-547 63.7
-546 63.16
-545 63.14
-544 63.52
-543 64
-542 63.9
-541 63.86
-540 63.78
-539 63.69
-538 63.73
-537 62.88
-536 61.76
-535 61.12
-534 60.95
-533 61.05
-532 60.77
-531 59.97
-530 60.1
-529 61.23
-528 62.81
-527 64.3
-526 64.11
-525 62.86
-524 61.86
-523 61.71
-522 62.74
-521 63.69
-520 63.82
-519 62.68
-518 60.8
-517 59.96
-516 59.9
-515 60.24
-514 60.9
-513 61.67
-512 62.21
-511 62.35
-510 62.11
-509 61.57
-508 61.69
-507 62.14
-506 61.45
-505 60.6
-504 60.15
-503 60.35
-502 61.64
-501 62.78
-500 63.32
-499 63.65
-498 63.9
-497 64.37
-496 64.71
-495 64.48
-494 64.27
-493 64.88
-492 65.4
-491 65.39
-490 65.08
-489 64.44
-488 64.39
-487 64.79
-486 64.44
-485 63.76
-484 63.63
-483 63.94
-482 64.72
-481 65.1
-480 64.85
-479 64.81
-478 65.22
-477 66.51
-476 68
-475 68.89
-474 69.12
-473 68.77
-472 68.08
-471 67.29
-470 66.61
-469 65.89
-468 65.1
-467 64.56
-466 64.03
-465 63.69
-464 63.28
-463 62.73
-462 62.17
-461 62.1
-460 62.54
-459 63.48
-458 64.41
-457 64.56
-456 64.23
-455 63.84
-454 63.45
-453 63.3
-452 62.81
-451 61.78
-450 60.99
-449 60.54
-448 61.02
-447 61.75
-446 61.86
-445 61.55
-444 61.16
-443 60.77
-442 60.76
-441 60.7
-440 60.37
-439 60.72
-438 61.5
-437 62.28
-436 62.58
-435 62.48
-434 61.93
-433 60.9
-432 59.72
-431 58.44
-430 58.43
-429 59.31
-428 60.16
-427 60.45
-426 59.62
-425 58.52
-424 57.92
-423 58.4
-422 59.62
-421 60.51
-420 60.89
-419 61.22
-418 61.5
-417 61.94
-416 62.25
-415 62.07
-414 61.53
-413 60.91
-412 60.68
-411 61.07
-410 61.3
-409 61.3
-408 61.37
-407 61.61
-406 62.47
-405 63.4
-404 63.98
-403 63.66
-402 62.49
-401 61.82
-400 61.45
-399 61.67
-398 61.9
-397 61.31
-396 60.56
-395 60.09
-394 60.18
-393 60.92
-392 61.03
-391 60.54
-390 60.43
-389 60.74
-388 61.72
-387 62.72
-386 63.01
-385 63.01
-384 62.77
-383 62.38
-382 61.98
-381 60.86
-380 59.43
-379 58.68
-378 58.43
-377 58.47
-376 58.39
-375 57.92
-374 57.69
-373 57.79
-372 57.99
-371 58.08
-370 57.49
-369 56.54
-368 56.08
-367 56.02
-366 56.36
-365 56.82
-364 57.21
-363 57.11
-362 56.48
-361 56.04
-360 55.95
-359 56.55
-358 57.53
-357 58.75
-356 59.4
-355 59.14
-354 58.48
-353 57.61
-352 57.5
-351 57.99
-350 58.69
-349 59.34
-348 59.69
-347 59.77
-346 59.53
-345 59.38
-344 59.63
-343 60.02
-342 60.65
-341 60.7
-340 60.45
-339 60.43
-338 60.56
-337 61.11
-336 61.89
-335 62.68
-334 63.46
-333 64.39
-332 65.15
-331 65.63
-330 65.39
-329 64.81
-328 64.22
-327 63.64
-326 63.32
-325 63.36
-324 63.81
-323 64.5
-322 65.26
-321 65.2
-320 64.51
-319 63.72
-318 63.43
-317 63.53
-316 64.18
-315 65.42
-314 66.54
-313 67.38
-312 67.29
-311 66.57
-310 66.24
-309 66.21
-308 65.97
-307 65.82
-306 65.72
-305 65.76
-304 66.06
-303 65.97
-302 65.43
-301 64.96
-300 64.56
-299 63.68
-298 62.51
-297 60.98
-296 59.7
-295 59.32
-294 59.56
-293 59.96
-292 59.86
-291 59.61
-290 59.3
-289 58.91
-288 58.27
-287 57.87
-286 58.2
-285 59.31
-284 60.85
-283 61.81
-282 62.02
-281 62.02
-280 61.82
-279 61.35
-278 60.54
-277 59.21
-276 58.23
-275 58.1
-274 58.9
-273 60.22
-272 60.85
-271 61.19
-270 61.96
-269 62.8
-268 63.93
-267 64.68
-266 64.59
-265 64.19
-264 63.8
-263 63.51
-262 63.39
-261 63.75
-260 64.47
-259 65.36
-258 65.72
-257 65.19
-256 64.73
-255 64.5
-254 64.17
-253 63.78
-252 62.76
-251 61.49
-250 60.81
-249 60.17
-248 59.28
-247 58.3
-246 57.43
-245 57.72
-244 58.92
-243 59.18
-242 58.68
-241 57.84
-240 57.11
-239 56.76
-238 56.33
-237 55.53
-236 54.47
-235 53.36
-234 52.21
-233 51.13
-232 50.41
-231 50.2
-230 50.93
-229 52.11
-228 53.28
-227 54.07
-226 54.67
-225 54.76
-224 54.53
-223 54.2
-222 53.57
-221 52.78
-220 52
-219 51.11
-218 50.41
-217 50.2
-216 50.79
-215 51.98
-214 52.98
-213 53.66
-212 54.03
-211 54.36
-210 54.86
-209 55.7
-208 56.81
-207 57.85
-206 58.8
-205 59.05
-204 58.74
-203 58.49
-202 58.57
-201 59.15
-200 59.97
-199 60.64
-198 61.34
-197 61.88
-196 62.13
-195 62.19
-194 62.92
-193 63.85
-192 64.39
-191 64.44
-190 63.5
-189 62.73
-188 62.93
-187 63.14
-186 63.03
-185 62.69
-184 62.13
-183 61.8
-182 61.53
-181 60.57
-180 59.82
-179 60.02
-178 60.68
-177 61.44
-176 61.24
-175 60.11
-174 59.85
-173 60.21
-172 60.92
-171 61.48
-170 61.26
-169 61.3
-168 61.83
-167 62.45
-166 62.97
-165 63.24
-164 63.3
-163 64
-162 64.91
-161 64.81
-160 63.74
-159 61.88
-158 60.46
-157 59.86
-156 59.22
-155 58.33
-154 56.75
-153 54.9
-152 54.22
-151 54.46
-150 55
-149 54.85
-148 53.88
-147 53.29
-146 53.21
-145 53.21
-144 53.35
-143 52.7
-142 51.77
-141 50.99
-140 50.69
-139 50.59
-138 50.67
-137 50.89
-136 51.96
-135 53.77
-134 55.59
-133 57.22
-132 57.71
-131 57.89
-130 58.39
-129 59.09
-128 59.97
-127 60.09
-126 59.69
-125 59.89
-124 60.45
-123 61.39
-122 62.43
-121 62.68
-120 63.01
-119 63.87
-118 64.11
-117 63.54
-116 61.67
-115 59.25
-114 58.27
-113 58.1
-112 58.53
-111 58.93
-110 58.89
-109 58.58
-108 58.19
-107 57.69
-106 57.24
-105 57.33
-104 57.73
-103 58.81
-102 60.46
-101 62.05
-100 63.01
-99 63
-98 62.6
-97 61.97
-96 62.41
-95 63.34
-94 64.37
-93 65.19
-92 64.94
-91 64.3
-90 63.84
-89 64.04
-88 64.6
-87 65.05
-86 65.45
-85 65.84
-84 66.13
-83 66.46
-82 66.46
-81 66.03
-80 65.58
-79 65.43
-78 65.43
-77 65.53
-76 65.73
-75 65.72
-74 66.14
-73 66.68
-72 66.93
-71 66.75
-70 65.91
-69 65.63
-68 65.86
-67 66.19
-66 66.58
-65 66.24
-64 65.46
-63 65.51
-62 65.82
-61 65.88
-60 65.64
-59 64.86
-58 64.48
-57 64.62
-56 64.81
-55 64.73
-54 64.15
-53 63.27
-52 62.18
-51 61.24
-50 60.81
-49 61.21
-48 62.1
-47 62.7
-46 62.95
-45 62.81
-44 62.48
-43 62.49
-42 62.44
-41 61.86
-40 61.08
-39 60.19
-38 60.18
-37 60.78
-36 61.11
-35 61.42
-34 61.32
-33 61.22
-32 61.48
-31 61.77
-30 62.1
-29 62.25
-28 62.15
-27 62.09
-26 62.19
-25 62.98
-24 64.16
-23 65.34
-22 65.64
-21 65.17
-20 64.59
-19 64.23
-18 64.19
-17 64.15
-16 62.5
-15 60.31
-14 58.9
-13 58.35
-12 59
-11 59.2
-10 58.32
-9 56.51
-8 54.32
-7 52.91
-6 51.96
-5 50.87
-4 49.48
-3 47.94
-2 46.23
-1 44.33
0 41.88
