# Supplementary material for: 3D X-ray computed tomography gray value and age model datasets of coral cores Baler 2 and 3 (Philippines)
Source: Data Brief. 2021 Jan 14;34:106755. doi: 10.1016/j.dib.2021.106755 (PMC7820376; doi:10.1016/j.dib.2021.106755)
Supplement: Supplementary file 1 [file mmc1.zip › B2S1O target.csv]

36526 27.61
36527 27.6
36528 27.47
36529 27.17
36530 27.04
36531 26.97
36532 27.05
36533 27.04
36534 27.04
36535 27.11
36536 27.03
36537 26.85
36538 26.78
36539 26.5
36540 26.3
36541 26.41
36542 26.37
36543 26.34
36544 26.25
36545 26.08
36546 26.56
36547 26.48
36548 26.33
36549 26.48
36550 26.43
36551 26.24
36552 26.1
36553 26.18
36554 26.23
36555 26.27
36556 26.3
36557 26.32
36558 26.34
36559 26.36
36560 26.38
36561 26.2
36562 26.76
36563 26.73
36564 26.71
36565 26.69
36566 26.69
36567 26.69
36568 26.69
36569 26.82
36570 26.48
36571 26.12
36572 26.11
36573 26.12
36574 25.89
36575 25.71
36576 26.42
36577 26.51
36578 27.38
36579 28.42
36580 28.27
36581 26.71
36582 26.15
36583 25.92
36584 25.57
36585 25.64
36586 26.02
36587 26.13
36588 26.48
36589 26.61
36590 26.44
36591 26.4
36592 25.69
36593 25.9
36594 26.43
36595 26.53
36596 28.04
36597 28.2
36598 27.7
36599 27.43
36600 27.24
36601 27.11
36602 27.75
36603 27.72
36604 27.73
36605 26.26
36606 26.01
36607 26.01
36608 26.45
36609 26.66
36610 26.71
36611 26.75
36612 26.81
36613 26.86
36614 26.8
36615 26.71
36616 27.01
36617 27.24
36618 27.54
36619 27.34
36620 27.63
36621 27.76
36622 27.79
36623 27.99
36624 28.06
36625 28.74
36626 29.27
36627 28.72
36628 28.39
36629 28.5
36630 28.51
36631 28.56
36632 28.6
36633 28.9
36634 28.99
36635 28.85
36636 28.88
36637 29.02
36638 29.12
36639 29.51
36640 29.45
36641 30.28
36642 30.64
36643 30.18
36644 30.38
36645 30.84
36646 31
36647 31.13
36648 30.91
36649 30.69
36650 30.2
36651 29.55
36652 29.3
36653 29.21
36654 28.96
36655 28.93
36656 28.59
36657 28.6
36658 28.65
36659 28.66
36660 28.7
36661 28.74
36662 28.79
36663 28.81
36664 28.82
36665 28.82
36666 28.75
36667 28.77
36668 28.65
36669 28.43
36670 28.36
36671 28.42
36672 28.49
36673 28.55
36674 28.59
36675 28.02
36676 29.18
36677 30.62
36678 30.35
36679 30.01
36680 29.91
36681 29.9
36682 31.3
36683 31.26
36684 31.08
36685 30.39
36686 30.39
36687 30.5
36688 30.3
36689 30.28
36690 30.24
36691 30.2
36692 30.17
36693 29.9
36694 29.62
36695 29.62
36696 29.98
36697 30.53
36698 30.56
36699 30.5
36700 30.46
36701 30.27
36702 30.27
36703 30.38
36704 30.42
36705 30.43
36706 30.51
36707 30.53
36708 30.51
36709 30.48
36710 30.45
36711 30.43
36712 30.4
36713 30.37
36714 30.34
36715 30.31
36716 30.29
36717 30.26
36718 30.24
36719 30.21
36720 30.18
36721 30.16
36722 30.13
36723 30.1
36724 30.08
36725 29.61
36726 29.27
36727 28.82
36728 28.72
36729 28.73
36730 28.75
36731 28.95
36732 29.16
36733 29.22
36734 29.23
36735 29.23
36736 29.2
36737 29.04
36738 29.12
36739 28.75
36740 28.67
36741 28.7
36742 28.7
36743 28.79
36744 29.28
36745 29.64
36746 29.47
36747 29.29
36748 29.13
36749 29.08
36750 30.35
36751 30.67
36752 30.61
36753 30.59
36754 30.82
36755 30.28
36756 30.01
36757 29.97
36758 29.94
36759 29.92
36760 29.9
36761 29.88
36762 29.69
36763 29.56
36764 29.5
36765 29.46
36766 29.43
36767 29.4
36768 29.38
36769 28.95
36770 28.87
36771 28.84
36772 28.82
36773 28.81
36774 28.81
36775 28.8
36776 28.79
36777 28.6
36778 29.74
36779 29.91
36780 29.55
36781 29.33
36782 29.31
36783 29.3
36784 29.29
36785 29.58
36786 28.6
36787 28.54
36788 28.95
36789 29.12
36790 29.29
36791 29.38
36792 29.39
36793 29.35
36794 29.11
36795 28.7
36796 28.36
36797 28.3
36798 28.51
36799 28.64
36800 28.57
36801 28.94
36802 28.94
36803 29.05
36804 29.06
36805 29.06
36806 29.06
36807 29.05
36808 28.99
36809 28.92
36810 28.86
36811 28.87
36812 28.88
36813 28.89
36814 28.89
36815 28.1
36816 27.78
36817 27.54
36818 28.01
36819 28.36
36820 28.39
36821 29.17
36822 29.18
36823 28.63
36824 28.36
36825 28.37
36826 28.38
36827 28.35
36828 28.33
36829 28.31
36830 28.29
36831 28.28
36832 28.27
36833 28.26
36834 28.02
36835 27.83
36836 27.98
36837 28.02
36838 27.84
36839 27.86
36840 27.86
36841 27.85
36842 28.04
36843 28.17
36844 28.15
36845 28.11
36846 28.34
36847 28.38
36848 28.49
36849 28.55
36850 28.53
36851 28.51
36852 28.29
36853 28.31
36854 28.26
36855 28.12
36856 28.03
36857 27.88
36858 27.81
36859 27.69
36860 27.64
36861 27.64
36862 27.6
36863 27.5
36864 27.65
36865 28
36866 28.05
36867 27.97
36868 27.91
36869 27.85
36870 27.8
36871 27.75
36872 27.12
36873 26.98
36874 27.05
36875 27.29
36876 27.44
36877 27.98
36878 28.27
36879 28.23
36880 28.12
36881 28.23
36882 28.21
36883 28.13
36884 28.04
36885 27.95
36886 27.87
36887 27.8
36888 27.72
36889 27.66
36890 26.68
36891 26.31
36892 26.76
36893 27.46
36894 27.61
36895 27.75
36896 27.81
36897 27.88
36898 27.74
36899 27.71
36900 28.65
36901 28.67
36902 28.47
36903 28.21
36904 27.95
36905 27.95
36906 27.86
36907 27.77
36908 27.71
36909 27.66
36910 27.62
36911 27.44
36912 27.39
36913 27.73
36914 28
36915 27.65
36916 27.52
36917 27.13
36918 27.26
36919 27.29
36920 26.76
36921 26.53
36922 27.03
36923 27.46
36924 26.71
36925 26.96
36926 27
36927 26.87
36928 26.79
36929 26.75
36930 26.74
36931 26.82
36932 27.5
36933 27.62
36934 27.59
36935 27.42
36936 27.1
36937 26.98
36938 26.96
36939 26.92
36940 26.89
36941 26.66
36942 26.23
36943 26.05
36944 26.43
36945 26.51
36946 26.56
36947 26.63
36948 26.63
36949 26.58
36950 27.29
36951 27.76
36952 27.44
36953 26.63
36954 26.71
36955 26.86
36956 26.99
36957 27.02
36958 27.04
36959 27.01
36960 27.1
36961 27.03
36962 26.87
36963 26.59
36964 26.82
36965 26.65
36966 26.63
36967 26.69
36968 27.05
36969 27.21
36970 28.21
36971 28.4
36972 28.88
36973 28.72
36974 28.17
36975 27.99
36976 28.03
36977 28.4
36978 29.12
36979 29.76
36980 29.99
36981 29.32
36982 29.06
36983 28.85
36984 28.61
36985 28.43
36986 28.39
36987 29.65
36988 29.78
36989 29.5
36990 29.55
36991 28.9
36992 28.69
36993 28.69
36994 28.87
36995 29
36996 29.05
36997 29.99
36998 30.38
36999 30.28
37000 30.44
37001 30.35
37002 30.35
37003 29.99
37004 29.24
37005 29.01
37006 28.98
37007 30.07
37008 30.01
37009 29.77
37010 30.29
37011 30.28
37012 30.65
37013 30.53
37014 30.31
37015 30.19
37016 30.34
37017 30.19
37018 30.14
37019 30.16
37020 29.52
37021 29.41
37022 29.39
37023 29.4
37024 29.41
37025 29.43
37026 30.05
37027 30.11
37028 30.39
37029 30.54
37030 30.67
37031 30.92
37032 31.08
37033 30.3
37034 30.13
37035 30.16
37036 30.19
37037 30.22
37038 29.55
37039 29.2
37040 29.09
37041 29.09
37042 28.88
37043 29.25
37044 29.62
37045 30.44
37046 30.72
37047 30.82
37048 30.65
37049 30.53
37050 30.53
37051 30.56
37052 30.55
37053 30.54
37054 30.51
37055 30.32
37056 30.24
37057 30.27
37058 30.31
37059 30.3
37060 30.28
37061 30.26
37062 30.25
37063 30.23
37064 30.21
37065 29.73
37066 29.46
37067 29.66
37068 30.24
37069 30.3
37070 30.23
37071 29.87
37072 29.54
37073 29.41
37074 29.39
37075 29.37
37076 29.36
37077 29.35
37078 29.13
37079 28.96
37080 28.86
37081 28.76
37082 28.77
37083 28.78
37084 28.79
37085 28.8
37086 29.57
37087 29.55
37088 29.31
37089 29.26
37090 29.47
37091 29.55
37092 29.52
37093 29.5
37094 29.48
37095 28.27
37096 28.41
37097 29.46
37098 29.63
37099 29.46
37100 29.38
37101 29.34
37102 29.37
37103 29.23
37104 29.19
37105 29.18
37106 29.18
37107 29.29
37108 29.25
37109 29.36
37110 29.51
37111 29.51
37112 29.55
37113 29.92
37114 30.13
37115 30.15
37116 30.28
37117 30.5
37118 30.52
37119 30.46
37120 30.4
37121 30.35
37122 30.31
37123 29.33
37124 29.05
37125 29.41
37126 29.53
37127 29.6
37128 29.44
37129 29.25
37130 29.21
37131 29.17
37132 29.83
37133 29.85
37134 29.83
37135 29.83
37136 29.83
37137 29.83
37138 29.83
37139 29.82
37140 29.82
37141 29.81
37142 29.8
37143 29.85
37144 29.72
37145 29.28
37146 29.17
37147 29.2
37148 29.31
37149 29.35
37150 29.36
37151 29.11
37152 29.25
37153 29.9
37154 29.89
37155 29.92
37156 29.92
37157 29.9
37158 29.89
37159 29.85
37160 29.79
37161 29.76
37162 30.41
37163 30.46
37164 29.9
37165 29.59
37166 29.55
37167 29.49
37168 29.72
37169 29.99
37170 29.56
37171 29.75
37172 29.66
37173 29.56
37174 28.97
37175 28.84
37176 28.78
37177 28.8
37178 28.82
37179 28.84
37180 28.18
37181 27.61
37182 27.53
37183 27.11
37184 26.98
37185 27.45
37186 28.08
37187 28.23
37188 28.54
37189 29.2
37190 29.39
37191 29.22
37192 29.14
37193 29
37194 29.02
37195 28.97
37196 29.06
37197 29.29
37198 29.32
37199 28.53
37200 28.56
37201 28.55
37202 28.48
37203 28.7
37204 28.42
37205 28.32
37206 28.29
37207 28.18
37208 28.03
37209 27.99
37210 27.94
37211 27.72
37212 27.77
37213 28.07
37214 28.31
37215 28.45
37216 28.28
37217 28.17
37218 28.12
37219 28.25
37220 28.4
37221 28.73
37222 28.67
37223 28.51
37224 28.24
37225 28.15
37226 28.07
37227 27.99
37228 27.88
37229 27.75
37230 27.33
37231 27.23
37232 27.23
37233 27.22
37234 27.22
37235 27.21
37236 27.24
37237 27.41
37238 27.38
37239 27.14
37240 26.99
37241 26.94
37242 27.08
37243 27.18
37244 27.2
37245 27.19
37246 26.19
37247 25.77
37248 25.72
37249 25.74
37250 25.76
37251 26.37
37252 26.54
37253 26.54
37254 26.48
37255 25.95
37256 25.81
37257 25.8
37258 25.8
37259 26.7
37260 26.91
37261 27.05
37262 26.9
37263 26.86
37264 26.69
37265 26.51
37266 26.58
37267 26.38
37268 25.73
37269 25.25
37270 25.17
37271 25.24
37272 25.32
37273 25.4
37274 26.61
37275 26.77
37276 26.68
37277 26.8
37278 26.63
37279 26.47
37280 26.16
37281 26.09
37282 26.22
37283 26.21
37284 26.15
37285 26.06
37286 26.02
37287 26.05
37288 26.08
37289 25.72
37290 25.16
37291 25.18
37292 25.41
37293 26.08
37294 26.37
37295 26.43
37296 26.69
37297 26.63
37298 26.62
37299 26.68
37300 26.74
37301 26.76
37302 26.27
37303 26.03
37304 26.19
37305 26.19
37306 26.26
37307 26.17
37308 26.04
37309 25.98
37310 25.92
37311 25.94
37312 26.09
37313 26.15
37314 26.15
37315 26.19
37316 26.11
37317 26.06
37318 26.02
37319 26.05
37320 25.97
37321 25.76
37322 25.63
37323 26.01
37324 26.05
37325 26.26
37326 26.3
37327 26.31
37328 26.36
37329 27.3
37330 27.71
37331 27.63
37332 27.39
37333 27.22
37334 27.12
37335 27.07
37336 27.11
37337 26.99
37338 27
37339 26.51
37340 27.05
37341 27.52
37342 27.55
37343 28.01
37344 28.31
37345 28.09
37346 28.12
37347 28.12
37348 29.31
37349 29.07
37350 28.66
37351 28.64
37352 28.81
37353 28.77
37354 28.52
37355 28.43
37356 28.57
37357 28.53
37358 28.41
37359 28.15
37360 28.01
37361 28.17
37362 28.79
37363 28.57
37364 28.21
37365 28.12
37366 28.16
37367 28.56
37368 28.66
37369 28.45
37370 28.33
37371 28.25
37372 28.38
37373 28.55
37374 28.58
37375 28.36
37376 28.2
37377 28.27
37378 28.52
37379 28.55
37380 28.67
37381 28.93
37382 28.77
37383 28.68
37384 28.68
37385 29.25
37386 29.53
37387 30.33
37388 30.44
37389 30.43
37390 30.28
37391 29.79
37392 29.35
37393 29.57
37394 29.86
37395 29.73
37396 29.8
37397 29.82
37398 30.13
37399 30.23
37400 30.01
37401 29.67
37402 29.67
37403 29.64
37404 29.61
37405 30.46
37406 30.38
37407 30.35
37408 30.04
37409 29.87
37410 29.83
37411 29.8
37412 29.9
37413 29.97
37414 29.94
37415 29.75
37416 30.22
37417 30.68
37418 30.13
37419 30.29
37420 30.31
37421 30.25
37422 29.74
37423 30.41
37424 30.89
37425 31.13
37426 30.52
37427 30.2
37428 29.87
37429 29.77
37430 29.75
37431 31.39
37432 31.43
37433 31.51
37434 30.26
37435 30.01
37436 29.95
37437 29.85
37438 29.66
37439 29.62
37440 29.64
37441 29.65
37442 29.65
37443 29.65
37444 29.66
37445 29.64
37446 29.64
37447 29.64
37448 29.63
37449 29.62
37450 29.6
37451 29.59
37452 28.82
37453 28.73
37454 29.01
37455 28.75
37456 28.54
37457 28.38
37458 28.21
37459 28.36
37460 28.53
37461 28.69
37462 28.78
37463 28.77
37464 29
37465 28.98
37466 28.94
37467 29.01
37468 29.02
37469 29.02
37470 29.01
37471 29.01
37472 29
37473 28.99
37474 28.97
37475 28.95
37476 28.93
37477 29.48
37478 29.72
37479 29.72
37480 29.57
37481 29.53
37482 29.49
37483 29.46
37484 29.43
37485 29.41
37486 29.11
37487 28.98
37488 28.99
37489 28.86
37490 28.93
37491 29.07
37492 29.07
37493 28.64
37494 28.51
37495 29.74
37496 30.25
37497 30.22
37498 28.82
37499 28.25
37500 28.93
37501 29.03
37502 29.27
37503 29.36
37504 29.37
37505 29.38
37506 29.39
37507 29.4
37508 29.32
37509 29.25
37510 29.19
37511 29.15
37512 29.12
37513 29.3
37514 30.04
37515 30.01
37516 29.95
37517 28.29
37518 27.43
37519 27.52
37520 28.13
37521 28.18
37522 28.79
37523 29.18
37524 29.45
37525 29.64
37526 29.71
37527 29.72
37528 29.76
37529 29.74
37530 29.67
37531 29.64
37532 29.55
37533 29.48
37534 29.42
37535 28.9
37536 28.72
37537 28.84
37538 28.77
37539 28.65
37540 28.69
37541 29
37542 29.04
37543 28.7
37544 28.6
37545 28.59
37546 29
37547 29.16
37548 29.2
37549 29.22
37550 28.68
37551 29.05
37552 29.94
37553 30.04
37554 29.94
37555 29.99
37556 30.1
37557 30.11
37558 30.06
37559 30.01
37560 29.38
37561 29.48
37562 29.28
37563 29.05
37564 29.23
37565 29.18
37566 29.13
37567 28.57
37568 28.27
37569 28.21
37570 28.3
37571 28.14
37572 28.17
37573 28.44
37574 28.49
37575 28.09
37576 27.96
37577 27.96
37578 27.96
37579 28.26
37580 28.38
37581 28.2
37582 27.86
37583 27.79
37584 27.79
37585 27.78
37586 27.76
37587 27.92
37588 28.19
37589 28.32
37590 28.48
37591 28.35
37592 28.35
37593 28.31
37594 28.31
37595 27.7
37596 27.85
37597 28.1
37598 27.96
37599 27.9
37600 27.49
37601 27.01
37602 27.04
37603 27.07
37604 27.18
37605 27.29
37606 27
37607 26.76
37608 26.86
37609 27.12
37610 27.44
37611 27.45
37612 27.64
37613 27.84
37614 27.7
37615 27.61
37616 27.52
37617 27.16
37618 27.97
37619 28.35
37620 28.21
37621 27.76
37622 27.57
37623 27.38
37624 27.49
37625 27.64
37626 27.57
37627 27.47
37628 27.44
37629 26.9
37630 26.97
37631 27.01
37632 26.97
37633 26.95
37634 26.89
37635 26.83
37636 26.78
37637 26.75
37638 26.81
37639 26.8
37640 26.82
37641 26.8
37642 26.78
37643 25.95
37644 25.71
37645 25.51
37646 25.61
37647 26.52
37648 26.51
37649 26.31
37650 26.19
37651 26.28
37652 26.19
37653 26.1
37654 26.1
37655 26.09
37656 26.02
37657 26.07
37658 26.09
37659 26.11
37660 26.24
37661 26.39
37662 26.52
37663 26.34
37664 25.91
37665 26.27
37666 26.26
37667 26.35
37668 26.39
37669 26.55
37670 26.5
37671 26.44
37672 26.35
37673 26.31
37674 26.65
37675 26.74
37676 26.78
37677 26.78
37678 26.49
37679 26.39
37680 26.34
37681 26.32
37682 27.18
37683 27.32
37684 27.23
37685 27.25
37686 27.1
37687 26.76
37688 26.41
37689 26.37
37690 26.06
37691 26.11
37692 26.39
37693 26.39
37694 26.29
37695 26.23
37696 26.98
37697 27.14
37698 26.94
37699 26.87
37700 26.53
37701 26.35
37702 26.5
37703 26.52
37704 26.87
37705 26.92
37706 26.88
37707 27.13
37708 27.21
37709 27.48
37710 27.61
37711 27.79
37712 27.81
37713 27.7
37714 28.2
37715 28.2
37716 27.99
37717 27.82
37718 27.6
37719 27.83
37720 28.29
37721 28.39
37722 28.66
37723 28.77
37724 28.99
37725 29.17
37726 29.15
37727 28.65
37728 28.54
37729 28.76
37730 28.86
37731 28.85
37732 27.54
37733 27.64
37734 28.38
37735 28.61
37736 28.93
37737 29.01
37738 29.08
37739 29.07
37740 29.58
37741 29.65
37742 29.65
37743 29.43
37744 29.23
37745 30.2
37746 30.2
37747 30.48
37748 30.52
37749 30.69
37750 30.04
37751 29.41
37752 29.3
37753 29.37
37754 29.35
37755 29.22
37756 29.17
37757 29.33
37758 29.47
37759 29.17
37760 28.83
37761 28.81
37762 29.65
37763 29.97
37764 30.21
37765 30.53
37766 30.57
37767 30.54
37768 30.51
37769 30.48
37770 30.45
37771 30.43
37772 30.34
37773 30.23
37774 30.15
37775 30.09
37776 30.01
37777 29.85
37778 29.69
37779 29.68
37780 28.77
37781 28.38
37782 28.43
37783 28.49
37784 28.39
37785 27.84
37786 27.72
37787 27.79
37788 27.85
37789 27.89
37790 27.73
37791 27.88
37792 27.95
37793 27.97
37794 27.93
37795 28.43
37796 28.44
37797 28.46
37798 28.52
37799 28.54
37800 28.61
37801 28.68
37802 29.27
37803 29.32
37804 29.33
37805 29.33
37806 29.05
37807 29.3
37808 29.77
37809 29.79
37810 29.81
37811 29.28
37812 29.2
37813 28.63
37814 28.53
37815 29.82
37816 30.22
37817 30.28
37818 30.3
37819 30.42
37820 29.08
37821 28.96
37822 29.08
37823 29.07
37824 29.06
37825 28.97
37826 29.45
37827 29.9
37828 29.91
37829 29.82
37830 29.88
37831 30.31
37832 30.5
37833 30.41
37834 30.07
37835 29.92
37836 29.87
37837 29.83
37838 29.79
37839 29.76
37840 29.73
37841 29.7
37842 29.67
37843 29.39
37844 29.28
37845 29.25
37846 29.23
37847 29.24
37848 28.88
37849 28.48
37850 28.31
37851 28.26
37852 28.23
37853 28.26
37854 28.3
37855 28.33
37856 28.35
37857 28.36
37858 28.38
37859 28.81
37860 28.64
37861 28.78
37862 29.26
37863 29.33
37864 29.32
37865 29.31
37866 29.29
37867 29.28
37868 29.27
37869 29.26
37870 29.03
37871 28.92
37872 29.23
37873 29.43
37874 29.4
37875 29.29
37876 29.25
37877 29.24
37878 29.64
37879 29.84
37880 29.84
37881 29.77
37882 29.54
37883 29.36
37884 29.29
37885 29.24
37886 29.19
37887 28.94
37888 28.82
37889 28.82
37890 28.76
37891 29.34
37892 29.52
37893 29.42
37894 29.46
37895 29.58
37896 29.4
37897 29.57
37898 29.6
37899 29.71
37900 29.79
37901 29.46
37902 29.24
37903 29.2
37904 29.69
37905 29.55
37906 28.93
37907 28.49
37908 28.17
37909 28.58
37910 28.92
37911 28.91
37912 28.46
37913 28.31
37914 28.28
37915 28.27
37916 28.27
37917 28.26
37918 28.82
37919 28.77
37920 28.79
37921 28.47
37922 28.3
37923 28.45
37924 28.63
37925 28.62
37926 29.27
37927 29.18
37928 28.9
37929 28.71
37930 28.45
37931 28.71
37932 28.63
37933 28.53
37934 28.65
37935 28.2
37936 28.31
37937 28.36
37938 28.36
37939 28.04
37940 28.24
37941 28.3
37942 28.11
37943 28.69
37944 28.89
37945 28.71
37946 28.33
37947 28.17
37948 28.24
37949 28.37
37950 28.37
37951 28.34
37952 28.31
37953 28.28
37954 28.25
37955 28.21
37956 28.18
37957 27.92
37958 27.86
37959 27.83
37960 27.8
37961 27.81
37962 27.84
37963 27.83
37964 27.79
37965 27.19
37966 27.04
37967 27.04
37968 27.03
37969 26.98
37970 27.03
37971 26.9
37972 26.63
37973 26.48
37974 26.29
37975 26.52
37976 26.77
37977 26.82
37978 26.89
37979 26.75
37980 26.72
37981 26.7
37982 26.65
37983 26.63
37984 26.53
37985 25.79
37986 25.55
37987 25.65
37988 25.68
37989 25.92
37990 26.16
37991 26.18
37992 25.58
37993 25.31
37994 25.43
37995 25.61
37996 25.57
37997 25.69
37998 26.05
37999 26.52
38000 26.54
38001 26.7
38002 26.69
38003 26.5
38004 26.41
38005 26.68
38006 26.74
38007 26.59
38008 26.49
38009 26.38
38010 26.44
38011 26.52
38012 26.49
38013 26.46
38014 26.35
38015 26.54
38016 26.49
38017 26.59
38018 26.65
38019 26.49
38020 26.56
38021 26.64
38022 26.2
38023 26.25
38024 25.97
38025 25.91
38026 25.93
38027 26.23
38028 26.37
38029 26.4
38030 26.45
38031 26.31
38032 26.17
38033 26.57
38034 26.64
38035 26.64
38036 26.65
38037 26.66
38038 26.68
38039 26.7
38040 26.72
38041 25.64
38042 25.36
38043 25.38
38044 25.34
38045 25.62
38046 25.62
38047 25.68
38048 25.79
38049 26.38
38050 26.55
38051 26.67
38052 26.45
38053 26.21
38054 26.12
38055 26.34
38056 26.35
38057 26.33
38058 27.37
38059 27.44
38060 27.45
38061 27.44
38062 27.45
38063 27.37
38064 27.2
38065 27.49
38066 27.55
38067 27.4
38068 27.46
38069 27.43
38070 27.39
38071 27.96
38072 27.93
38073 28.14
38074 28.09
38075 28.17
38076 28.53
38077 28.88
38078 29.03
38079 29.07
38080 28.73
38081 28.72
38082 28.72
38083 28.71
38084 28.02
38085 27.95
38086 27.97
38087 27.53
38088 27.25
38089 29.04
38090 29.25
38091 29.08
38092 29
38093 28.82
38094 28.62
38095 28.38
38096 28.09
38097 28.8
38098 29.37
38099 29.86
38100 29.89
38101 29.87
38102 29.94
38103 29.93
38104 29.92
38105 29.92
38106 29.72
38107 29.94
38108 30.18
38109 29.84
38110 29.6
38111 29.63
38112 29.55
38113 29.74
38114 29.78
38115 29.77
38116 29.65
38117 29.43
38118 29.39
38119 29.02
38120 28.88
38121 28.84
38122 28.86
38123 28.86
38124 28.76
38125 28.71
38126 28.15
38127 28
38128 28.01
38129 28.07
38130 28.42
38131 28.43
38132 28.44
38133 28.56
38134 28.59
38135 28.96
38136 29.01
38137 28.81
38138 28.84
38139 29.13
38140 29.2
38141 29.22
38142 29.23
38143 29.24
38144 29.26
38145 29.27
38146 28.42
38147 28.14
38148 28.13
38149 28.15
38150 28.17
38151 28.97
38152 29.06
38153 29.18
38154 29.18
38155 29.16
38156 30.19
38157 30.37
38158 30.39
38159 28.86
38160 28.84
38161 29.07
38162 29.12
38163 29.16
38164 29.22
38165 29.18
38166 29.02
38167 28.99
38168 28.96
38169 27.74
38170 27.42
38171 27.38
38172 28.63
38173 28.74
38174 28.89
38175 29.62
38176 29.7
38177 30.29
38178 30.32
38179 30.13
38180 30.11
38181 29.95
38182 29.86
38183 29.74
38184 29.76
38185 29.69
38186 29.05
38187 28.46
38188 28.28
38189 28.26
38190 28.25
38191 28.24
38192 28.24
38193 28.24
38194 28.78
38195 29.03
38196 29.12
38197 29.16
38198 28.94
38199 28.8
38200 28.49
38201 28.5
38202 28.34
38203 28.49
38204 28.82
38205 28.92
38206 28.92
38207 28.93
38208 28.93
38209 28.93
38210 28.93
38211 28.93
38212 29
38213 29.14
38214 29.22
38215 29.21
38216 29.2
38217 29.19
38218 29.25
38219 29.27
38220 29.29
38221 29.31
38222 29.32
38223 29.32
38224 29.32
38225 29.31
38226 28.75
38227 28.63
38228 28.5
38229 28.45
38230 28.43
38231 28.62
38232 28.76
38233 28.8
38234 29.57
38235 29.75
38236 29.77
38237 29.7
38238 29.68
38239 29.57
38240 29.61
38241 29.63
38242 29.6
38243 29.58
38244 28.45
38245 28.12
38246 28.08
38247 28.38
38248 28.71
38249 29.05
38250 29.07
38251 29.05
38252 29.39
38253 29.46
38254 29.46
38255 29.45
38256 29.91
38257 30.05
38258 30.24
38259 30.28
38260 29.75
38261 29.44
38262 29.38
38263 29.34
38264 29.31
38265 29.29
38266 29.27
38267 29.25
38268 29.23
38269 28.5
38270 28.43
38271 28.35
38272 28.31
38273 27.87
38274 27.85
38275 28.17
38276 28.3
38277 28.25
38278 28.23
38279 28.46
38280 28.34
38281 28.2
38282 28.1
38283 28.01
38284 28.05
38285 28.04
38286 28.07
38287 27.54
38288 27.9
38289 28.26
38290 28.3
38291 28.09
38292 28.16
38293 28.45
38294 28.49
38295 27.76
38296 27.58
38297 27.56
38298 27.56
38299 27.55
38300 27.76
38301 27.91
38302 27.89
38303 27.84
38304 27.52
38305 27.32
38306 27.31
38307 27.32
38308 27.27
38309 27.2
38310 27.16
38311 27.15
38312 27.13
38313 27.13
38314 27.23
38315 27.21
38316 26.83
38317 27.51
38318 27.45
38319 26.47
38320 26.08
38321 26.13
38322 26.17
38323 26.21
38324 26.24
38325 26.27
38326 26.16
38327 26.04
38328 26.1
38329 26.4
38330 26.84
38331 26.96
38332 26.72
38333 26.91
38334 26.94
38335 26.52
38336 26.53
38337 26.47
38338 26.44
38339 27.22
38340 27.01
38341 26.57
38342 26.47
38343 26.68
38344 26.64
38345 26.54
38346 26.46
38347 26.45
38348 26.42
38349 26.37
38350 26.31
38351 26.3
38352 25.71
38353 25.52
38354 25.65
38355 25.77
38356 25.79
38357 25.82
38358 25.95
38359 25.9
38360 26.02
38361 25.89
38362 25.46
38363 25.37
38364 25.46
38365 25.25
38366 25.54
38367 26.06
38368 26.03
38369 25.95
38370 25.72
38371 25.65
38372 25.63
38373 25.62
38374 26.19
38375 26.22
38376 26.15
38377 26.1
38378 26.09
38379 25.79
38380 25.59
38381 25.63
38382 25.66
38383 25.89
38384 26.05
38385 25.96
38386 25.89
38387 26.02
38388 25.89
38389 25.77
38390 25.78
38391 25.87
38392 25.92
38393 25.84
38394 25.71
38395 25.69
38396 26.09
38397 26.17
38398 26
38399 25.94
38400 25.96
38401 26.07
38402 26.15
38403 26.2
38404 26.28
38405 26.94
38406 26.91
38407 26.76
38408 26.67
38409 26.39
38410 26.58
38411 27.15
38412 26.85
38413 26.84
38414 27.17
38415 27.05
38416 26.6
38417 26.57
38418 26.61
38419 26.52
38420 26.48
38421 26.6
38422 26.51
38423 26.45
38424 26.41
38425 26.52
38426 26.33
38427 26.45
38428 26.53
38429 26.54
38430 26.59
38431 26.22
38432 26.54
38433 27.37
38434 27.9
38435 28.01
38436 27.16
38437 27.01
38438 26.82
38439 26.78
38440 28.09
38441 28.11
38442 27.84
38443 27.73
38444 27.44
38445 27.53
38446 27.43
38447 26.54
38448 26.43
38449 26.78
38450 27.19
38451 27.52
38452 27.63
38453 28.32
38454 28.43
38455 28.51
38456 28.31
38457 28
38458 27.71
38459 27.69
38460 27.59
38461 27.64
38462 28.82
38463 29.11
38464 28.8
38465 28.65
38466 28.37
38467 28.44
38468 28.6
38469 28.45
38470 28.23
38471 29.65
38472 29.79
38473 30.19
38474 30.31
38475 30.07
38476 30.04
38477 30.23
38478 30.32
38479 30.96
38480 30.93
38481 30.34
38482 30.08
38483 30.01
38484 29.84
38485 29.91
38486 30.69
38487 31
38488 31.54
38489 31.4
38490 31.04
38491 30.26
38492 30.15
38493 30.28
38494 30.34
38495 30.33
38496 30.12
38497 30.42
38498 30.86
38499 30.88
38500 30.74
38501 30.65
38502 30.59
38503 30.47
38504 30.36
38505 30.29
38506 30.6
38507 30.56
38508 30.51
38509 30.47
38510 30.44
38511 30.45
38512 30.83
38513 30.85
38514 30.73
38515 30.9
38516 30.83
38517 30.75
38518 30.7
38519 30.5
38520 30.92
38521 31.03
38522 30.98
38523 30.91
38524 30.55
38525 30.23
[truncated: 4,848 more rows]
