# Supplementary material for: 3D X-ray computed tomography gray value and age model datasets of coral cores Baler 2 and 3 (Philippines)
Source: Data Brief. 2021 Jan 14;34:106755. doi: 10.1016/j.dib.2021.106755 (PMC7820376; doi:10.1016/j.dib.2021.106755)
Supplement: Supplementary file 1 [file mmc1.zip › B2S1O time model.csv]

-1734 38877
-1699 38983
-1681 39120
-1624 39249
-1448 39692
-1374 39857
-1363 39919
-1330 39995
-1303 40060
-1275 40247
-1249 40316
-1213 40366
-1180 40439
-1114 40610
-916 41041
-835 41235
-763 41427
-655 41616
-643 41643
-633 41688
-610 41779
-601 41794
-531 42020
-474 42232
-363 42393
-313 42570
-231 42745
-217 42799
-192 42889
-161 42963
-139 43128
-106 43195
