# Supplementary material for: 3D X-ray computed tomography gray value and age model datasets of coral cores Baler 2 and 3 (Philippines)
Source: Data Brief. 2021 Jan 14;34:106755. doi: 10.1016/j.dib.2021.106755 (PMC7820376; doi:10.1016/j.dib.2021.106755)
Supplement: Supplementary file 1 [file mmc1.zip › B2S2E data with dates.csv]

-1945 43.05 27992.2
-1944 47.52 27998.3
-1943 52.07 28004.3
-1942 55.43 28010.4
-1941 57.45 28016.5
-1940 58.25 28022.6
-1939 57.62 28028.7
-1938 57.25 28034.8
-1937 57.25 28040.8
-1936 57.1 28046.9
-1935 56.98 28053
-1934 57.1 28059.1
-1933 56.92 28065.2
-1932 56.1 28071.3
-1931 54.83 28077.3
-1930 53.85 28083.4
-1929 53.56 28089.5
-1928 53.18 28095.6
-1927 53.09 28101.7
-1926 53.65 28107.8
-1925 54.84 28113.8
-1924 57.63 28119.9
-1923 58.95 28126
-1922 58.62 28132.1
-1921 57.66 28138.2
-1920 56.35 28144.3
-1919 56.66 28150.3
-1918 57.81 28156.4
-1917 58.57 28162.5
-1916 58.51 28168.6
-1915 57.59 28174.7
-1914 56.7 28180.8
-1913 56.48 28186.8
-1912 56.66 28192.9
-1911 57.47 28199
-1910 58.57 28205.1
-1909 58.57 28211.2
-1908 58.48 28217.3
-1907 58.7 28223.3
-1906 58.38 28229.4
-1905 57.61 28235.5
-1904 57.06 28241.6
-1903 56.28 28247.7
-1902 55.55 28253.8
-1901 55.68 28259.8
-1900 55.59 28265.9
-1899 55.73 28272
-1898 55.86 28278.1
-1897 55.85 28284.2
-1896 55.71 28290.3
-1895 55.56 28296.3
-1894 55.34 28302.4
-1893 55.65 28308.5
-1892 56.76 28314.6
-1891 57.26 28320.7
-1890 57.42 28326.8
-1889 57.8 28332.8
-1888 57.88 28338.9
-1887 57.16 28345
-1886 57.45 28351.1
-1885 58.16 28357.2
-1884 57.85 28363.3
-1883 56.75 28369.3
-1882 56.68 28375.4
-1881 57.18 28381.5
-1880 57.16 28387.6
-1879 57.41 28393.7
-1878 57.56 28399.8
-1877 57.81 28405.8
-1876 57.69 28411.9
-1875 57.8 28418
-1874 57.91 28424.1
-1873 57.68 28430.2
-1872 57.78 28436.3
-1871 59.29 28442.3
-1870 59.81 28448.4
-1869 58.63 28454.5
-1868 57.87 28460.6
-1867 57.38 28466.7
-1866 57.09 28472.8
-1865 56.63 28478.8
-1864 55.14 28484.9
-1863 52.93 28491
-1862 52.88 28497.1
-1861 54.09 28503.2
-1860 55.77 28509.3
-1859 57.03 28515.3
-1858 57.37 28521.4
-1857 56.97 28527.5
-1856 56.5 28533.6
-1855 57.02 28539.7
-1854 57.82 28545.8
-1853 58.8 28551.8
-1852 60.1 28557.9
-1851 61.08 28564
-1850 61.37 28570.1
-1849 62.13 28576.2
-1848 62.48 28582.3
-1847 62.23 28588.3
-1846 61.87 28594.4
-1845 60.54 28600.5
-1844 59.03 28606.6
-1843 58.42 28612.7
-1842 58.63 28618.8
-1841 58.27 28624.8
-1840 58.07 28630.9
-1839 58.98 28637
-1838 59.54 28643.1
-1837 58.59 28649.2
-1836 58.85 28655.3
-1835 59.23 28661.3
-1834 59.81 28667.4
-1833 59.58 28673.5
-1832 59.31 28679.6
-1831 60.67 28685.7
-1830 60.95 28691.8
-1829 59.72 28697.8
-1828 59.28 28703.9
-1827 59.71 28710
-1826 59.06 28716.1
-1825 58.29 28722.2
-1824 57.78 28728.3
-1823 57.74 28734.3
-1822 58.6 28740.4
-1821 58.45 28746.5
-1820 58.41 28752.6
-1819 59.67 28758.7
-1818 59.98 28764.8
-1817 59.28 28770.8
-1816 59.8 28776.9
-1815 60.08 28783
-1814 60.87 28789.1
-1813 62.13 28795.2
-1812 62.54 28801.3
-1811 62.78 28807.3
-1810 62.85 28813.4
-1809 62.34 28819.5
-1808 62.24 28825.6
-1807 62.71 28831.7
-1806 62.65 28837.8
-1805 61.74 28843.8
-1804 60.45 28849.9
-1803 59.26 28856
-1802 59.92 28865.2
-1801 60.82 28874.4
-1800 61.38 28883.6
-1799 62.73 28892.8
-1798 62.99 28902
-1797 62.96 28911.3
-1796 64.42 28920.5
-1795 64.46 28929.7
-1794 65.02 28938.9
-1793 65.85 28948.1
-1792 65.48 28957.3
-1791 65.81 28966.5
-1790 65.2 28975.7
-1789 65.1 28984.9
-1788 64.99 28994.1
-1787 63.34 29003.3
-1786 62.6 29012.6
-1785 62.42 29021.8
-1784 61.29 29031
-1783 60.96 29040.2
-1782 61.4 29049.4
-1781 60.92 29058.6
-1780 59.66 29067.8
-1779 59.38 29077
-1778 60.13 29086.2
-1777 60.52 29095.4
-1776 60.73 29104.7
-1775 60.34 29113.9
-1774 60.1 29123.1
-1773 59.89 29132.3
-1772 59.9 29141.5
-1771 59.97 29150.7
-1770 59.49 29159.9
-1769 59.48 29169.1
-1768 61.46 29178.3
-1767 63.45 29187.5
-1766 62.18 29196.7
-1765 59.65 29206
-1764 58.22 29215.2
-1763 58.74 29224.4
-1762 59.05 29233.6
-1761 58.14 29242.8
-1760 57.54 29252
-1759 58.11 29258.8
-1758 59.16 29265.7
-1757 60.39 29272.5
-1756 60.76 29279.3
-1755 60.83 29286.2
-1754 60.37 29293
-1753 60.49 29299.9
-1752 60.16 29306.7
-1751 58.8 29313.5
-1750 58.51 29320.4
-1749 59.26 29327.2
-1748 59.45 29334
-1747 58.79 29340.9
-1746 58.34 29347.7
-1745 59.09 29354.6
-1744 59.86 29361.4
-1743 60.36 29368.2
-1742 60.4 29375.1
-1741 60.51 29381.9
-1740 60.11 29388.7
-1739 59.64 29395.6
-1738 60.12 29402.4
-1737 60.16 29409.2
-1736 58.81 29416.1
-1735 58.58 29422.9
-1734 58.7 29429.8
-1733 58.59 29436.6
-1732 58.95 29443.4
-1731 60.36 29450.3
-1730 60.93 29457.1
-1729 60.43 29463.9
-1728 58.85 29470.8
-1727 57.07 29477.6
-1726 55.97 29484.4
-1725 55.98 29491.3
-1724 56.16 29498.1
-1723 56.96 29505
-1722 57.89 29511.8
-1721 58.82 29518.6
-1720 58.24 29525.5
-1719 56.88 29532.3
-1718 54.85 29539.1
-1717 51.84 29546
-1716 48.72 29552.8
-1715 46.28 29559.7
-1714 44.67 29566.5
-1713 42.52 29573.3
-1712 40.78 29580.2
-1711 39.91 29587
-1710 41.63 29592.5
-1709 47.6 29598.1
-1708 54.26 29603.6
-1707 57.86 29609.1
-1706 58.36 29614.7
-1705 58.45 29620.2
-1704 58.14 29625.7
-1703 57.47 29631.2
-1702 56.9 29636.8
-1701 56.36 29642.3
-1700 57.29 29647.8
-1699 57.76 29653.4
-1698 57.39 29658.9
-1697 57.77 29664.4
-1696 58.32 29670
-1695 57.22 29675.5
-1694 56.77 29681
-1693 57.52 29686.5
-1692 59.43 29692.1
-1691 60.42 29697.6
-1690 59.23 29703.1
-1689 57.89 29708.7
-1688 57.83 29714.2
-1687 58.47 29719.7
-1686 59.12 29725.3
-1685 59.73 29730.8
-1684 59.96 29736.3
-1683 59.84 29741.8
-1682 59.96 29747.4
-1681 59.84 29752.9
-1680 59.94 29758.4
-1679 59.39 29764
-1678 58.27 29769.5
-1677 58.13 29775
-1676 59.29 29780.6
-1675 58.23 29786.1
-1674 57.45 29791.6
-1673 58.66 29797.2
-1672 57.92 29802.7
-1671 57.81 29808.2
-1670 58.57 29813.7
-1669 57.37 29819.3
-1668 57.61 29824.8
-1667 59.02 29830.3
-1666 57.93 29835.9
-1665 59.6 29841.4
-1664 60.87 29846.9
-1663 58.56 29852.5
-1662 58.78 29858
-1661 58.09 29863.5
-1660 56.91 29869
-1659 57.54 29874.6
-1658 57.59 29880.1
-1657 58.34 29885.6
-1656 59.05 29891.2
-1655 58.71 29896.7
-1654 59.14 29902.2
-1653 60.11 29907.8
-1652 59.59 29913.3
-1651 58.82 29918.8
-1650 58.28 29924.3
-1649 57.64 29929.9
-1648 57.44 29935.4
-1647 56.4 29940.9
-1646 55.36 29946.5
-1645 54.24 29952
-1644 54.13 29957.5
-1643 55.95 29963.1
-1642 57.71 29968.6
-1641 58.71 29974.1
-1640 59.13 29979.7
-1639 59.56 29985.2
-1638 59.98 29990.7
-1637 60.81 29996.2
-1636 60.56 30001.8
-1635 58.8 30007.3
-1634 58.16 30012.8
-1633 59.43 30018.4
-1632 60.58 30023.9
-1631 61.11 30029.4
-1630 60.06 30035
-1629 59.35 30040.5
-1628 59.78 30046
-1627 60.64 30051.5
-1626 60.93 30057.1
-1625 59.92 30062.6
-1624 60.68 30068.1
-1623 59.53 30073.7
-1622 57.37 30079.2
-1621 57.52 30084.7
-1620 57.79 30090.3
-1619 57.87 30095.8
-1618 59.07 30101.3
-1617 59.03 30106.8
-1616 58.41 30112.4
-1615 57.98 30117.9
-1614 57.14 30123.4
-1613 57.57 30129
-1612 58.54 30134.5
-1611 58.61 30140
-1610 59.15 30145.6
-1609 59.76 30151.1
-1608 59.84 30156.6
-1607 59.03 30162.2
-1606 57.92 30167.7
-1605 57.79 30173.2
-1604 57.76 30178.7
-1603 57.35 30184.3
-1602 56.6 30189.8
-1601 56.35 30195.3
-1600 56.18 30200.9
-1599 55.51 30206.4
-1598 54.41 30211.9
-1597 52.8 30217.5
-1596 51.18 30223
-1595 51 30228.5
-1594 52.28 30234
-1593 52.98 30239.6
-1592 54.08 30245.1
-1591 55.61 30250.6
-1590 56.7 30256.2
-1589 58.02 30261.7
-1588 59.35 30267.2
-1587 59.22 30272.8
-1586 59.27 30278.3
-1585 60.08 30283.8
-1584 60.77 30289.3
-1583 61.64 30294.9
-1582 62.25 30300.4
-1581 62.32 30305.9
-1580 61.21 30311.5
-1579 59.59 30317
-1578 59.32 30322.5
-1577 58.63 30328.1
-1576 57.34 30333.6
-1575 56.49 30339.1
-1574 56.8 30344.7
-1573 57.95 30350.2
-1572 58.66 30355.7
-1571 58.2 30361.2
-1570 56.96 30366.8
-1569 56.94 30372.3
-1568 58.06 30377.8
-1567 58.31 30383.4
-1566 58.52 30388.9
-1565 58.26 30394.4
-1564 57.79 30400
-1563 58.32 30405.5
-1562 58.81 30411
-1561 58.59 30416.5
-1560 58.86 30422.1
-1559 59.28 30427.6
-1558 58.67 30433.1
-1557 58.48 30438.7
-1556 59.19 30444.2
-1555 58.77 30449.7
-1554 58.05 30455.3
-1553 58.13 30460.8
-1552 57.88 30466.3
-1551 57.63 30471.8
-1550 57.39 30477.4
-1549 57.22 30482.9
-1548 56.74 30488.4
-1547 56.51 30494
-1546 56.64 30499.5
-1545 57.01 30505
-1544 57.13 30510.6
-1543 56.95 30516.1
-1542 57.71 30521.6
-1541 58.04 30527.2
-1540 55.74 30532.7
-1539 52.25 30538.2
-1538 49.49 30543.7
-1537 48.18 30549.3
-1536 48.52 30554.8
-1535 48.62 30560.3
-1534 50.83 30565.9
-1533 54.49 30571.4
-1532 56.25 30576.9
-1531 57.1 30582.5
-1530 56.79 30588
-1529 55.75 30593.5
-1528 56.85 30599
-1527 58.73 30604.6
-1526 59.45 30610.1
-1525 59.22 30615.6
-1524 59.22 30621.2
-1523 59.28 30626.7
-1522 60.24 30632.2
-1521 60.06 30637.8
-1520 59.39 30643.3
-1519 60.43 30648.8
-1518 61.03 30654.3
-1517 60.93 30659.9
-1516 61.43 30665.4
-1515 61.37 30670.9
-1514 60.46 30676.5
-1513 59.29 30682
-1512 58.37 30687.5
-1511 59.11 30693.1
-1510 59.19 30698.6
-1509 58.87 30704.1
-1508 59.62 30709.7
-1507 59.72 30715.2
-1506 59.29 30720.7
-1505 58.27 30726.2
-1504 57.49 30731.8
-1503 56.76 30737.3
-1502 55.27 30742.8
-1501 54.94 30748.4
-1500 55.56 30753.9
-1499 55.81 30759.4
-1498 56.13 30765
-1497 56.86 30770.5
-1496 56.86 30776
-1495 56.9 30781.5
-1494 57.45 30787.1
-1493 56.69 30792.6
-1492 56.29 30798.1
-1491 57.26 30803.7
-1490 57.42 30809.2
-1489 58.3 30814.7
-1488 58.85 30820.3
-1487 57.64 30825.8
-1486 57.55 30831.3
-1485 57.81 30836.8
-1484 58.27 30842.4
-1483 59.56 30847.9
-1482 60.31 30853.4
-1481 59.01 30859
-1480 58.06 30864.5
-1479 58.45 30870
-1478 58.69 30875.6
-1477 58.85 30881.1
-1476 59.18 30886.6
-1475 58.63 30892.2
-1474 57.79 30897.7
-1473 56.61 30903.2
-1472 55.54 30908.7
-1471 55.93 30914.3
-1470 56.28 30919.8
-1469 56.06 30925.3
-1468 56.26 30930.9
-1467 57.46 30936.4
-1466 58.84 30941.9
-1465 59.59 30947.5
-1464 59.87 30953
-1463 59.93 30958.5
-1462 58.98 30964
-1461 59.24 30969.6
-1460 59.63 30975.1
-1459 59.94 30980.6
-1458 60.7 30986.2
-1457 61.06 30991.7
-1456 60.87 30997.2
-1455 60.12 31002.8
-1454 59.71 31008.3
-1453 59.04 31013.8
-1452 58.61 31019.3
-1451 59.6 31024.9
-1450 59.95 31030.4
-1449 59.71 31035.9
-1448 59.6 31041.5
-1447 59.42 31047
-1446 58.79 31052.5
-1445 58.28 31058.1
-1444 57.72 31063.6
-1443 58.38 31069.1
-1442 59.22 31074.7
-1441 58.87 31080.2
-1440 59.23 31085.7
-1439 60.55 31091.2
-1438 60.21 31096.8
-1437 59.07 31102.3
-1436 58.51 31107.8
-1435 57.53 31113.4
-1434 57.4 31118.9
-1433 57.47 31124.4
-1432 56.95 31130
-1431 56.13 31135.5
-1430 54.85 31141
-1429 54.23 31146.5
-1428 55.91 31152.1
-1427 57.15 31157.6
-1426 57.65 31163.1
-1425 58.18 31168.7
-1424 58.7 31174.2
-1423 58.96 31179.7
-1422 58.99 31185.3
-1421 59.38 31190.8
-1420 59.77 31196.3
-1419 59.97 31201.8
-1418 59.51 31207.4
-1417 58 31212.9
-1416 57.45 31218.4
-1415 58.18 31224
-1414 58.15 31229.5
-1413 57.68 31235
-1412 57.74 31240.6
-1411 58.6 31246.1
-1410 58.9 31251.6
-1409 58.36 31257.2
-1408 57.72 31262.7
-1407 57.24 31268.2
-1406 57 31273.7
-1405 56.92 31279.3
-1404 57.42 31284.8
-1403 59.43 31290.3
-1402 60.48 31295.9
-1401 60.05 31301.4
-1400 59.12 31306.9
-1399 57.76 31312.5
-1398 57.27 31318
-1397 56.98 31323.5
-1396 56.08 31329
-1395 55.63 31334.6
-1394 56.31 31340.1
-1393 55.49 31345.6
-1392 54.28 31351.2
-1391 54.54 31356.7
-1390 54.88 31362.2
-1389 54.49 31367.8
-1388 54.29 31373.3
-1387 54.7 31378.8
-1386 54.98 31384.3
-1385 55.69 31389.9
-1384 57.39 31395.4
-1383 58.84 31400.9
-1382 58.55 31406.5
-1381 58.3 31412
-1380 58.42 31417.5
-1379 58.27 31423.1
-1378 58.03 31428.6
-1377 58.46 31434.1
-1376 59.36 31439.7
-1375 59.8 31445.2
-1374 58.92 31450.7
-1373 58.29 31456.2
-1372 57.71 31461.8
-1371 56.64 31467.3
-1370 57.06 31472.8
-1369 57.86 31478.4
-1368 57.23 31483.9
-1367 56.92 31489.4
-1366 57.23 31495
-1365 56.28 31500.5
-1364 55.05 31506
-1363 54.73 31511.5
-1362 55.54 31517.1
-1361 56.58 31522.6
-1360 57.78 31528.1
-1359 58.07 31533.7
-1358 57.53 31539.2
-1357 58.51 31544.7
-1356 60.57 31550.3
-1355 60.77 31555.8
-1354 59.94 31561.3
-1353 59.84 31566.8
-1352 58.43 31572.4
-1351 58.95 31577.9
-1350 59.12 31583.4
-1349 57.85 31589
-1348 58.7 31594.5
-1347 58.46 31600
-1346 56.85 31605.6
-1345 56.54 31611.1
-1344 55.56 31616.6
-1343 55.38 31622.2
-1342 56.11 31627.7
-1341 56.12 31633.2
-1340 56.66 31638.7
-1339 56.28 31644.3
-1338 56.08 31649.8
-1337 57.03 31655.3
-1336 56.75 31660.9
-1335 56.08 31666.4
-1334 56.64 31671.9
-1333 56.99 31677.5
-1332 56.85 31683
-1331 56.72 31688.5
-1330 56.69 31694
-1329 56.22 31699.6
-1328 56.15 31705.1
-1327 55.06 31710.6
-1326 53.71 31716.2
-1325 53.5 31721.7
-1324 53.77 31727.2
-1323 52.73 31732.8
-1322 52.15 31738.3
-1321 52.57 31743.8
-1320 53.35 31749.3
-1319 54.47 31754.9
-1318 54.81 31760.4
-1317 54.43 31765.9
-1316 54.2 31771.5
-1315 54.2 31777
-1314 53.87 31782.5
-1313 54.33 31788.1
-1312 54.17 31793.6
-1311 53.43 31799.1
-1310 54.57 31804.7
-1309 56.57 31810.2
-1308 56.99 31815.7
-1307 56.34 31821.2
-1306 56.05 31826.8
-1305 57.24 31832.3
-1304 58.61 31837.8
-1303 59.25 31843.4
-1302 59.77 31848.9
-1301 60.01 31854.4
-1300 60.14 31860
-1299 60.18 31865.5
-1298 60.87 31871
-1297 62.15 31876.5
-1296 63.38 31882.1
-1295 63.7 31887.6
-1294 62.95 31893.1
-1293 62.19 31898.7
-1292 61.39 31904.2
-1291 60.29 31909.7
-1290 58.76 31915.3
-1289 57.81 31920.8
-1288 58.24 31926.3
-1287 59.11 31931.8
-1286 59.66 31937.4
-1285 60.43 31942.9
-1284 61.02 31948.4
-1283 60.71 31954
-1282 60.11 31959.5
-1281 60.05 31965
-1280 58.69 31970.6
-1279 58.44 31976.1
-1278 60.18 31981.6
-1277 61.1 31987.2
-1276 60.33 31992.7
-1275 59.41 31998.2
-1274 58.08 32003.7
-1273 58.23 32009.3
-1272 58.35 32014.8
-1271 57.16 32020.3
-1270 56.36 32025.9
-1269 56.85 32031.4
-1268 56.68 32036.9
-1267 56.04 32042.5
-1266 55.92 32048
-1265 56.17 32053.5
-1264 56.41 32059
-1263 56.39 32064.6
-1262 56.15 32070.1
-1261 56.12 32075.6
-1260 57.2 32081.2
-1259 58.4 32086.7
-1258 57.9 32092.2
-1257 56.27 32097.8
-1256 55.46 32103.3
-1255 55.87 32108.8
-1254 56.47 32114.3
-1253 56.44 32119.9
-1252 55.9 32125.4
-1251 55.42 32130.9
-1250 55.11 32136.5
-1249 53.97 32142
-1248 53.37 32147.5
-1247 53.46 32153.1
-1246 53.12 32158.6
-1245 51.95 32164.1
-1244 50.96 32169.7
-1243 50.77 32175.2
-1242 51.44 32180.7
-1241 52.42 32186.2
-1240 52.57 32191.8
-1239 52.96 32197.3
-1238 53.28 32202.8
-1237 53.14 32208.4
-1236 54.45 32213.9
-1235 55.64 32219.4
-1234 55.43 32225
-1233 55.84 32230.5
-1232 56.11 32236
-1231 56.66 32241.5
-1230 57.3 32247.1
-1229 57.54 32252.6
-1228 57.56 32258.1
-1227 57.9 32263.7
-1226 59.03 32269.2
-1225 59.98 32274.7
-1224 59.62 32280.3
-1223 59.36 32285.8
-1222 58.89 32291.3
-1221 57.36 32296.8
-1220 56.39 32302.4
-1219 56.37 32307.9
-1218 56.06 32313.4
-1217 55.39 32319
-1216 55.17 32324.5
-1215 55.94 32330
-1214 56.47 32335.6
-1213 56.97 32341.1
-1212 57.04 32346.6
-1211 57.56 32352.2
-1210 57.96 32357.7
-1209 58.5 32363.2
-1208 59.51 32368.7
-1207 60.19 32374.3
-1206 60.96 32379.8
-1205 60.87 32385.3
-1204 60.14 32390.9
-1203 60.59 32396.4
-1202 59.75 32401.9
-1201 58.14 32407.5
-1200 58 32413
-1199 57.38 32418.5
-1198 57.2 32424
-1197 58.46 32429.6
-1196 59.32 32435.1
-1195 59.68 32440.6
-1194 59.11 32446.2
-1193 57.57 32451.7
-1192 56.88 32457.2
-1191 57.17 32462.8
-1190 57.49 32468.3
-1189 57.84 32473.8
-1188 59.08 32479.3
-1187 59.03 32484.9
-1186 57.25 32490.4
-1185 57.74 32495.9
-1184 58.61 32501.5
-1183 59.24 32507
-1182 59.57 32512.5
-1181 59.08 32518.1
-1180 59.17 32523.6
-1179 58.85 32529.1
-1178 58.23 32534.7
-1177 59.38 32540.2
-1176 60.07 32545.7
-1175 59.3 32551.2
-1174 57.29 32556.8
-1173 56.69 32562.3
-1172 56.72 32567.8
-1171 56.69 32573.4
-1170 56.24 32578.9
-1169 55.39 32584.4
-1168 55.75 32590
-1167 57.16 32595.5
-1166 58.4 32601
-1165 60.68 32606.5
-1164 63.31 32612.1
-1163 64.16 32617.6
-1162 64.02 32623.1
-1161 63.87 32628.7
-1160 63.66 32634.2
-1159 64.03 32639.7
-1158 64.03 32645.3
-1157 64.07 32650.8
-1156 64.09 32656.3
-1155 64.04 32661.8
-1154 63.79 32667.4
-1153 64.08 32672.9
-1152 65.97 32678.4
-1151 66.2 32684
-1150 64.48 32689.5
-1149 62.68 32695
-1148 61.25 32700.6
-1147 59.87 32706.1
-1146 59.48 32711.6
-1145 59.16 32717.2
-1144 57.97 32722.7
-1143 58.66 32728.2
-1142 59.85 32733.7
-1141 59.1 32739.3
-1140 57.49 32744.8
-1139 57.29 32750.3
-1138 57.81 32755.9
-1137 58.64 32761.4
-1136 58.54 32766.9
-1135 59.1 32772.5
-1134 60.06 32778
-1133 61.52 32783.5
-1132 62.9 32789
-1131 63.45 32794.6
-1130 62.66 32800.1
-1129 61.94 32805.6
-1128 62.07 32811.2
-1127 62.03 32816.7
-1126 61.44 32822.2
-1125 61.07 32827.8
-1124 59.34 32833.3
-1123 57.47 32838.8
-1122 56.99 32844.3
-1121 56.74 32849.9
-1120 56.54 32855.4
-1119 57.19 32860.9
-1118 57.77 32866.5
-1117 57.53 32872
-1116 57.37 32877.5
-1115 56.92 32883.1
-1114 56.12 32888.6
-1113 55.6 32894.1
-1112 55.35 32899.7
-1111 56.65 32905.2
-1110 57.68 32910.7
-1109 58.75 32916.2
-1108 60.66 32921.8
-1107 61.7 32927.3
-1106 60.25 32932.8
-1105 58.18 32938.4
-1104 57.7 32943.9
-1103 57.59 32949.4
-1102 57.98 32955
-1101 58.78 32960.5
-1100 59.75 32966
-1099 59.67 32971.5
-1098 58.63 32977.1
-1097 59.08 32982.6
-1096 60.35 32988.1
-1095 61.37 32993.7
-1094 62.07 32999.2
-1093 62.07 33004.7
-1092 62.11 33010.3
-1091 62.22 33015.8
-1090 61.82 33021.3
-1089 61.29 33026.8
-1088 60.89 33032.4
-1087 60.85 33037.9
-1086 60.75 33043.4
-1085 60.84 33049
-1084 61.79 33054.5
-1083 62.87 33060
-1082 62.56 33065.6
-1081 62 33071.1
-1080 62.66 33076.6
-1079 63.04 33082.2
-1078 63.13 33087.7
-1077 62.94 33093.2
-1076 62.2 33098.7
-1075 62.05 33104.3
-1074 61.87 33109.8
-1073 62.72 33115.3
-1072 64.48 33120.9
-1071 65.22 33126.4
-1070 63.71 33131.9
-1069 62.7 33137.5
-1068 61.51 33143
-1067 60.33 33148.5
-1066 61.03 33154
-1065 60.47 33159.6
-1064 59.66 33165.1
-1063 60.38 33170.6
-1062 60.2 33176.2
-1061 59.49 33181.7
-1060 59.85 33187.2
-1059 59.67 33192.8
-1058 58.94 33198.3
-1057 59.06 33203.8
-1056 58.75 33209.3
-1055 58.12 33214.9
-1054 57.59 33220.4
-1053 56.79 33225.9
-1052 56.26 33231.5
-1051 56.22 33237
-1050 56.06 33242.5
-1049 56.76 33248.1
-1048 57.18 33253.6
-1047 56.17 33259.1
-1046 56.63 33264.7
-1045 57.6 33270.2
-1044 58.09 33275.7
-1043 58.35 33281.2
-1042 58.8 33286.8
-1041 58.98 33292.3
-1040 60.24 33297.8
-1039 62.16 33303.4
-1038 62.92 33308.9
-1037 61.18 33314.4
-1036 59.18 33320
-1035 58.7 33325.5
-1034 58.38 33331
-1033 57.71 33336.5
-1032 58.68 33342.1
-1031 60.14 33347.6
-1030 60.07 33353.1
-1029 59 33358.7
-1028 57.88 33364.2
-1027 57.68 33369.7
-1026 58.18 33375.3
-1025 58.7 33380.8
-1024 59.58 33386.3
-1023 61.13 33391.8
-1022 60.44 33397.4
-1021 59.66 33402.9
-1020 60.97 33408.4
-1019 62.21 33414
-1018 63.79 33419.5
-1017 63.33 33425
-1016 62.18 33430.6
-1015 63.29 33436.1
-1014 63.86 33441.6
-1013 63.44 33447.2
-1012 63.63 33452.7
-1011 62.56 33458.2
-1010 61.52 33463.7
-1009 61.85 33469.3
-1008 61.36 33474.8
-1007 60.33 33480.3
-1006 59.96 33485.9
-1005 59.78 33491.4
-1004 58.97 33496.9
-1003 58.09 33502.5
-1002 59.33 33508
-1001 60.96 33513.5
-1000 61.98 33519
-999 62.66 33524.6
-998 61.85 33530.1
-997 61.14 33535.6
-996 61.54 33541.2
-995 61.47 33546.7
-994 60.44 33552.2
-993 59.93 33557.8
-992 59.27 33563.3
-991 58.52 33568.8
-990 58.16 33574.3
-989 58.38 33579.9
-988 59.72 33585.4
-987 61.41 33590.9
-986 62.84 33596.5
-985 63.63 33602
-984 62.53 33607.5
-983 61.01 33613.1
-982 60.14 33618.6
-981 59.66 33624.1
-980 59.51 33629.7
-979 59.15 33635.2
-978 57.79 33640.7
-977 57.39 33646.2
-976 56.83 33651.8
-975 55.85 33657.3
-974 56.32 33662.8
-973 57.85 33668.4
-972 58.7 33673.9
-971 58.44 33679.4
-970 58.1 33685
-969 58.52 33690.5
-968 59.44 33696
-967 60.23 33701.5
-966 61.09 33707.1
-965 61.51 33712.6
-964 62.27 33718.1
-963 62.64 33723.7
-962 62.84 33729.2
-961 63.86 33734.7
-960 64.53 33740.3
-959 64.06 33745.8
-958 64.59 33751.3
-957 65.41 33756.8
-956 64.59 33762.4
-955 62.87 33767.9
-954 62.09 33773.4
-953 61.42 33779
-952 60.73 33784.5
-951 60.03 33790
-950 60.5 33795.6
-949 62.18 33801.1
-948 63.26 33806.6
-947 63.02 33812.2
-946 62.9 33817.7
-945 62.64 33823.2
-944 62.73 33828.7
-943 62.46 33834.3
-942 61.94 33839.8
-941 61.56 33845.3
-940 61.28 33850.9
-939 59.61 33856.4
-938 58.49 33861.9
-937 58.23 33867.5
-936 57.77 33873
-935 58.12 33878.5
-934 59.8 33884
-933 61.49 33889.6
-932 62.88 33895.1
-931 63.24 33900.6
-930 63.1 33906.2
-929 62.52 33911.7
-928 62.88 33917.2
-927 62.64 33922.8
-926 60.96 33928.3
-925 59.34 33933.8
-924 58.18 33939.3
-923 57.27 33944.9
-922 56.46 33950.4
-921 55.81 33955.9
-920 55.58 33961.5
-919 55.67 33967
-918 57.12 33972.5
-917 58.98 33978.1
-916 61.29 33983.6
-915 62.9 33989.1
-914 63.16 33994.7
-913 63.44 34000.2
-912 63.64 34005.7
-911 62.71 34011.2
-910 61.76 34016.8
-909 62.64 34022.3
-908 64.29 34027.8
-907 64.69 34033.4
-906 65.2 34038.9
-905 66.3 34044.4
-904 67.21 34050
-903 68.35 34055.5
-902 68.84 34061
-901 68.72 34066.5
-900 68.37 34072.1
-899 67.09 34077.6
-898 66.39 34083.1
-897 66.45 34088.7
-896 65.32 34094.2
-895 64.46 34099.7
-894 65.12 34105.3
-893 64.02 34110.8
-892 62.92 34116.3
-891 62.77 34121.8
-890 60.9 34127.4
-889 59.01 34132.9
-888 59.62 34138.4
-887 59.29 34144
-886 58.43 34149.5
-885 60.13 34155
-884 61.43 34160.6
-883 59.87 34166.1
-882 59.04 34171.6
-881 61.05 34177.2
-880 61.64 34182.7
-879 61.08 34188.2
-878 61.28 34193.7
-877 62.02 34199.3
-876 64.06 34204.8
-875 66.13 34210.3
-874 67.61 34215.9
-873 67.25 34221.4
-872 65.88 34226.9
-871 64.27 34232.5
-870 64.03 34238
-869 64.01 34243.5
-868 63.2 34249
-867 63.21 34254.6
-866 63.3 34260.1
-865 63.66 34265.6
-864 64.11 34271.2
-863 65.42 34276.7
-862 67 34282.2
-861 68.12 34287.8
-860 68.06 34293.3
-859 67.55 34298.8
-858 67.33 34304.3
-857 67.05 34309.9
-856 66.44 34315.4
-855 66.82 34320.9
-854 66.86 34326.5
-853 65.53 34332
-852 63.99 34337.5
-851 62.83 34343.1
-850 61.99 34348.6
-849 62.39 34354.1
-848 62.9 34359.7
-847 62.48 34365.2
-846 61.28 34370.7
-845 59.75 34376.2
-844 59.32 34381.8
-843 60.34 34387.3
-842 61.12 34392.8
-841 60.7 34398.4
-840 60.48 34403.9
-839 61.72 34409.4
-838 61.19 34415
-837 58.89 34420.5
-836 59.01 34426
-835 59.18 34431.5
-834 58.18 34437.1
-833 57.67 34442.6
-832 57.58 34448.1
-831 58.2 34453.7
-830 58.51 34459.2
-829 59.63 34464.7
-828 60.31 34470.3
-827 59.53 34475.8
-826 58.88 34481.3
-825 59.66 34486.8
-824 59.9 34492.4
-823 59.56 34497.9
-822 60.08 34503.4
-821 60.83 34509
-820 61.39 34514.5
-819 60.78 34520
-818 60.84 34525.6
-817 61.79 34531.1
-816 63.44 34536.6
-815 64.64 34542.2
-814 64.11 34547.7
-813 62.74 34553.2
-812 62.25 34558.7
-811 62.93 34564.3
-810 64.57 34569.8
-809 65.56 34575.3
-808 65.42 34580.9
-807 64.85 34586.4
-806 65.36 34591.9
-805 65.47 34597.5
-804 65.21 34603
-803 65.33 34608.5
-802 65.52 34614
-801 64.71 34619.6
-800 62.95 34625.1
-799 60.16 34630.6
-798 58.35 34636.2
-797 58.35 34641.7
-796 58.36 34647.2
-795 58.5 34652.8
-794 58.55 34658.3
-793 58.17 34663.8
-792 58.64 34669.3
-791 60.2 34674.9
-790 61.4 34680.4
-789 61.04 34685.9
-788 60.74 34691.5
-787 61.22 34697
-786 60.82 34702.5
-785 58.84 34708.1
-784 58.69 34713.6
-783 58.78 34719.1
-782 58.7 34724.7
-781 58.96 34730.2
-780 58.84 34735.7
-779 59.19 34741.2
-778 60.89 34746.8
-777 62.51 34752.3
-776 63.19 34757.8
-775 63.96 34763.4
-774 64.07 34768.9
-773 65.39 34774.4
-772 66.6 34780
-771 66.73 34785.5
-770 67.09 34791
-769 66.56 34796.5
-768 65.67 34802.1
-767 65.16 34807.6
-766 63.54 34813.1
-765 62.23 34818.7
-764 62.98 34824.2
-763 63.22 34829.7
-762 62.91 34835.3
-761 63.35 34840.8
-760 63.94 34846.3
-759 63.78 34851.8
-758 63.34 34857.4
-757 63.68 34862.9
-756 63.33 34868.4
-755 62.38 34874
-754 61.7 34879.5
-753 62.07 34885
-752 61.97 34890.6
-751 60.94 34896.1
-750 60.52 34901.6
-749 61.74 34907.2
-748 63.17 34912.7
-747 63.6 34918.2
-746 62.47 34923.7
-745 60.51 34929.3
-744 60.22 34934.8
-743 60.39 34940.3
-742 59.45 34945.9
-741 58.82 34951.4
-740 58.74 34956.9
-739 59.06 34962.5
-738 58.2 34968
-737 56.45 34973.5
-736 56.1 34979
-735 56.56 34984.6
-734 57.92 34990.1
-733 59.94 34995.6
-732 61.21 35001.2
-731 62.17 35006.7
-730 63.19 35012.2
-729 63.97 35017.8
-728 65.09 35023.3
-727 65.42 35028.8
-726 64.26 35034.3
-725 62.96 35039.9
-724 61.99 35045.4
-723 62.08 35050.9
-722 63.34 35056.5
-721 64.19 35062
-720 64.34 35067.5
-719 63.1 35073.1
-718 62.47 35078.6
-717 62.06 35084.1
-716 61.9 35089.7
-715 61.4 35095.2
-714 59.29 35100.7
-713 57.15 35106.2
-712 57.21 35111.8
-711 57.68 35117.3
-710 57.71 35122.8
-709 58.67 35128.4
-708 60.59 35133.9
-707 60.7 35139.4
-706 59.14 35145
-705 57.29 35150.5
-704 56.18 35156
-703 56.06 35161.5
-702 56.3 35167.1
-701 57.48 35172.6
-700 58.13 35178.1
-699 56.99 35183.7
-698 56.9 35189.2
-697 57.42 35194.7
-696 57.82 35200.3
-695 58.36 35205.8
-694 58.88 35211.3
-693 59.25 35216.8
-692 59.36 35222.4
-691 59.31 35227.9
-690 59.06 35233.4
-689 59.33 35239
-688 59.84 35244.5
-687 59.94 35250
-686 59.59 35255.6
-685 59.34 35261.1
-684 58.58 35266.6
-683 57.68 35272.2
-682 57.23 35277.7
-681 58.01 35283.2
-680 58.82 35288.7
-679 59.98 35294.3
-678 61.39 35299.8
-677 62.84 35305.3
-676 63.09 35310.9
-675 62.95 35316.4
-674 63.85 35321.9
-673 64.42 35327.5
-672 63.94 35333
-671 63.76 35338.5
-670 62.96 35344
-669 61.94 35349.6
-668 61.22 35355.1
-667 61.37 35360.6
-666 61.6 35366.2
-665 61.01 35371.7
-664 59.76 35377.2
-663 59.53 35382.8
-662 60.58 35388.3
-661 62.26 35393.8
-660 63.38 35399.3
-659 63.23 35404.9
-658 62.49 35410.4
-657 62.39 35415.9
-656 62.91 35421.5
-655 63.76 35427
-654 63.95 35432.5
-653 64.94 35438.1
-652 66.32 35443.6
-651 66.41 35449.1
-650 65.77 35454.7
-649 65.24 35460.2
-648 64.32 35465.7
-647 63.57 35471.2
-646 63.68 35476.8
-645 63.76 35482.3
-644 62.83 35487.8
-643 61.03 35493.4
-642 59.48 35498.9
-641 58.83 35504.4
-640 58.98 35510
-639 59.79 35515.5
-638 60.86 35521
-637 61.94 35526.5
-636 61.58 35532.1
-635 59.64 35537.6
-634 58 35543.1
-633 57.53 35548.7
-632 57.9 35554.2
-631 57.85 35559.7
-630 57.09 35565.3
-629 56.64 35570.8
-628 55.49 35576.3
-627 54.76 35581.8
-626 54.84 35587.4
-625 55.96 35592.9
-624 56.36 35598.4
-623 56.91 35604
-622 57.57 35609.5
-621 58.07 35615
-620 58 35620.6
-619 57.42 35626.1
-618 56.51 35631.6
-617 55.41 35637.2
-616 55.01 35642.7
-615 54.52 35648.2
-614 54.7 35653.7
-613 55.5 35659.3
-612 56.51 35664.8
-611 57.02 35670.3
-610 57.35 35675.9
-609 57.71 35681.4
-608 57.22 35686.9
-607 57.41 35692.5
-606 58.8 35698
-605 59.66 35703.5
-604 60.01 35709
-603 60.08 35714.6
-602 59.72 35720.1
-601 59.75 35725.6
-600 60.28 35731.2
-599 60.73 35736.7
-598 61.96 35742.2
-597 62.41 35747.8
-596 61.74 35753.3
-595 62.16 35758.8
-594 62.95 35764.3
-593 62.3 35769.9
-592 61.64 35775.4
-591 62.22 35780.9
-590 61.76 35786.5
-589 60.91 35792
-588 60.57 35797.5
-587 59 35803.1
-586 57.89 35808.6
-585 58.25 35814.1
-584 58.15 35819.7
-583 58.17 35825.2
-582 58.55 35830.7
-581 59.26 35836.2
-580 61.02 35841.8
-579 63.27 35847.3
-578 64.08 35852.8
-577 63.66 35858.4
-576 62.18 35863.9
-575 59.62 35869.4
-574 58.83 35875
-573 57.87 35880.5
-572 57.11 35886
-571 58.68 35891.5
-570 58.51 35897.1
-569 56.37 35902.6
-568 55.44 35908.1
-567 55.58 35913.7
-566 56.14 35919.2
-565 57.4 35924.7
-564 56.73 35930.3
-563 55.75 35935.8
-562 56.6 35941.3
-561 56.45 35946.8
-560 56.13 35952.4
-559 56.81 35957.9
-558 56.02 35963.4
-557 55.18 35969
-556 55.17 35974.5
-555 54.92 35980
-554 54.56 35985.6
-553 53.22 35991.1
-552 51.98 35996.6
-551 51.93 36002.2
-550 52.7 36007.7
-549 53.29 36013.2
-548 52.67 36018.7
-547 52.41 36024.3
-546 52.56 36029.8
-545 53.27 36035.3
-544 54.45 36040.9
-543 55.49 36046.4
-542 54.62 36051.9
-541 54.2 36057.5
-540 55.53 36063
-539 56.94 36068.5
-538 58.12 36074
-537 59.38 36079.6
-536 61.35 36085.1
-535 61.26 36090.6
-534 60.33 36096.2
-533 59.82 36101.7
-532 59.72 36107.2
-531 59.76 36112.8
-530 59.92 36118.3
-529 60.45 36123.8
-528 61.36 36129.3
-527 62.51 36134.9
-526 63.2 36140.4
-525 62.43 36145.9
-524 61.37 36151.5
-523 59.56 36157
-522 57.9 36162.5
-521 57.02 36168.1
-520 56.27 36173.6
-519 55.68 36179.1
-518 55.87 36184.7
-517 57.18 36190.2
-516 58.78 36195.7
-515 59.8 36201.2
-514 60.68 36206.8
-513 62.33 36212.3
-512 63.07 36217.8
-511 62.05 36223.4
-510 61.77 36228.9
-509 62.59 36234.4
-508 62.32 36240
-507 61.84 36245.5
-506 61.71 36251
-505 61.13 36256.5
-504 60.02 36262.1
-503 59.91 36267.6
-502 60.15 36273.1
-501 60.24 36278.7
-500 60.07 36284.2
-499 59.41 36289.7
-498 58.48 36295.3
-497 57.55 36300.8
-496 56.66 36306.3
-495 56.2 36311.8
-494 56.4 36317.4
-493 55.75 36322.9
-492 55.05 36328.4
-491 55.24 36334
-490 56.12 36339.5
-489 56.71 36345
-488 56.63 36350.6
-487 56.9 36356.1
-486 57.51 36361.6
-485 57.45 36367.2
-484 56.54 36372.7
-483 55.31 36378.2
-482 53.51 36383.7
-481 52.55 36389.3
-480 53.08 36394.8
-479 53.93 36400.3
-478 53.67 36405.9
-477 52.87 36411.4
-476 53.47 36416.9
-475 54.91 36422.5
-474 54.96 36428
-473 54.14 36433.5
-472 52.82 36439
-471 51.06 36444.6
-470 50.2 36450.1
-469 50.16 36455.6
-468 49.73 36461.2
-467 50.31 36466.7
-466 52.02 36472.2
-465 53.78 36477.8
-464 54.54 36483.3
-463 55.01 36488.8
-462 56.14 36494.3
-461 56.57 36499.9
-460 55.93 36505.4
-459 55.38 36510.9
-458 56.37 36516.5
-457 58.68 36522
-456 60.12 36527.5
-455 59.68 36533.1
-454 58.66 36538.6
-453 58.42 36544.1
-452 58.83 36549.7
-451 59.36 36555.2
-450 59.82 36560.7
-449 59.26 36566.2
-448 60.06 36571.8
-447 63.13 36577.3
-446 65.11 36582.8
-445 65.32 36588.4
-444 65.94 36593.9
-443 64.1 36599.4
-442 62.69 36605
-441 63.33 36610.5
-440 61.94 36616
-439 61.28 36621.5
-438 61.8 36627.1
-437 60.69 36632.6
-436 60.97 36638.1
-435 61.56 36643.7
-434 61.48 36649.2
-433 61.71 36654.7
-432 61.13 36660.3
-431 60 36665.8
-430 59.51 36671.3
-429 59.6 36676.8
-428 59.47 36682.4
-427 59.46 36687.9
-426 59.37 36693.4
-425 60.1 36699
-424 60.56 36704.5
-423 61.45 36710
-422 62.85 36715.6
-421 61.76 36721.1
-420 60.46 36726.6
-419 60.92 36732.2
-418 60.75 36737.7
-417 60.21 36743.2
-416 59.6 36748.7
-415 59.53 36754.3
-414 60.06 36759.8
-413 60.52 36765.3
-412 60.22 36770.9
-411 59.73 36776.4
-410 59.91 36781.9
-409 60.7 36787.5
-408 61.55 36793
-407 61.23 36798.5
-406 59.95 36804
-405 58.65 36809.6
-404 57.67 36815.1
-403 57.5 36820.6
-402 56.95 36826.2
-401 56.21 36831.7
-400 56.12 36837.2
-399 56.83 36842.8
-398 57.95 36848.3
-397 58.2 36853.8
-396 58.58 36859.3
-395 59.09 36864.9
-394 59.33 36870.4
-393 59.03 36875.9
-392 59.58 36881.5
-391 60.39 36887
-390 61.58 36892.5
-389 62.94 36898.1
-388 63.19 36903.6
-387 61.89 36909.1
-386 60.89 36914.7
-385 60.36 36920.2
-384 59.86 36925.7
-383 59.88 36931.2
-382 60.19 36936.8
-381 60.83 36942.3
-380 61.06 36947.8
-379 60.94 36953.4
-378 61.24 36958.9
-377 61.76 36964.4
-376 62 36970
-375 62.06 36975.5
-374 61.44 36981
-373 61.23 36986.5
-372 61.61 36992.1
-371 61.7 36997.6
-370 61.61 37003.1
-369 62.22 37008.7
-368 62.28 37014.2
-367 61.12 37019.7
-366 60.28 37025.3
-365 60.72 37030.8
-364 61.89 37036.3
-363 62.91 37041.8
-362 63.62 37047.4
-361 63.31 37052.9
-360 62.19 37058.4
-359 61.25 37064
-358 59.7 37069.5
-357 58.45 37075
-356 58.38 37080.6
-355 59.22 37086.1
-354 59.4 37091.6
-353 60.01 37097.2
-352 60.04 37102.7
-351 59.02 37108.2
-350 58.24 37113.7
-349 57.45 37119.3
-348 56.66 37124.8
-347 55.79 37130.3
-346 55.65 37135.9
-345 55.58 37141.4
-344 56.09 37146.9
-343 56.21 37152.5
-342 56.11 37158
-341 56.65 37163.5
-340 57.65 37169
-339 58.12 37174.6
-338 57.72 37180.1
-337 57.25 37185.6
-336 57.16 37191.2
-335 57.8 37196.7
-334 58.42 37202.2
-333 58.81 37207.8
-332 59.01 37213.3
-331 58.52 37218.8
-330 58.32 37224.3
-329 58.84 37229.9
-328 59.08 37235.4
-327 59.19 37240.9
-326 58.86 37246.5
-325 58.89 37252
-324 59.45 37257.5
-323 60.84 37263.1
-322 61.74 37268.6
-321 62.11 37274.1
-320 61.75 37279.7
-319 61.83 37285.2
-318 61.58 37290.7
-317 61.84 37296.2
-316 62.04 37301.8
-315 61.45 37307.3
-314 60.25 37312.8
-313 60.32 37318.4
-312 60.97 37323.9
-311 61.55 37329.4
-310 61.33 37335
-309 61.5 37340.5
-308 62.16 37346
-307 62.96 37351.5
-306 62.43 37357.1
-305 61.4 37362.6
-304 60.51 37368.1
-303 60.12 37373.7
-302 59.71 37379.2
-301 59.22 37384.7
-300 59.35 37390.3
-299 59.78 37395.8
-298 60.84 37401.3
-297 62.11 37406.8
-296 62.73 37412.4
-295 63.06 37417.9
-294 64.03 37423.4
-293 63.93 37429
-292 62.35 37434.5
-291 60.21 37440
-290 59.15 37445.6
-289 59.82 37451.1
-288 60.91 37456.6
-287 61.13 37462.2
-286 60.82 37467.7
-285 59.61 37473.2
-284 58.1 37478.7
-283 57.31 37484.3
-282 56.56 37489.8
-281 56.29 37495.3
-280 55.66 37500.9
-279 54.73 37506.4
-278 53.37 37511.9
-277 53.12 37517.5
-276 55.34 37523
-275 58.11 37528.5
-274 59.62 37534
-273 60.18 37539.6
-272 59.53 37545.1
-271 58.92 37550.6
-270 59.19 37556.2
-269 59.7 37561.7
-268 59.47 37567.2
-267 59.13 37572.8
-266 59.54 37578.3
-265 60.66 37583.8
-264 60.89 37589.3
-263 60.43 37594.9
-262 61.08 37600.4
-261 61.67 37605.9
-260 61.56 37611.5
-259 61.97 37617
-258 62.65 37622.5
-257 63.38 37628.1
-256 63.3 37633.6
-255 63.65 37639.1
-254 63.27 37644.7
-253 63.16 37650.2
-252 63.5 37655.7
-251 63.5 37661.2
-250 63.5 37666.8
-249 63.46 37672.3
-248 62.8 37677.8
-247 61.94 37683.4
-246 61.58 37688.9
-245 61.84 37694.4
-244 62.2 37700
-243 62.17 37705.5
-242 63.22 37711
-241 64.43 37716.5
-240 64.43 37722.1
-239 62.91 37727.6
-238 62.04 37733.1
-237 61.53 37738.7
-236 61.01 37744.2
-235 60.61 37749.7
-234 60.14 37755.3
-233 60.14 37760.8
-232 60.17 37766.3
-231 60.55 37771.8
-230 60.77 37777.4
-229 60.51 37782.9
-228 60.12 37788.4
-227 59.76 37794
-226 59.87 37799.5
-225 59.47 37805
-224 59.16 37810.6
-223 59.91 37816.1
-222 60.11 37821.6
-221 59.58 37827.2
-220 59.24 37832.7
-219 59.61 37838.2
-218 59.57 37843.7
-217 58.91 37849.3
-216 58.19 37854.8
-215 58.35 37860.3
-214 58.71 37865.9
-213 58.67 37871.4
-212 58.05 37876.9
-211 57.7 37882.5
-210 57.96 37888
-209 58.48 37893.5
-208 59.27 37899
-207 60.03 37904.6
-206 60.42 37910.1
-205 60.79 37915.6
-204 60.86 37921.2
-203 59.84 37926.7
-202 59.06 37932.2
-201 58.32 37937.8
-200 58.34 37943.3
-199 58.63 37948.8
-198 59.52 37954.3
-197 60.26 37959.9
-196 60.33 37965.4
-195 59.45 37970.9
-194 59.23 37976.5
-193 59.86 37982
-192 60.36 37987.5
-191 60.39 37993.1
-190 60.42 37998.6
-189 60.26 38004.1
-188 60.05 38009.7
-187 60.84 38015.2
-186 61.67 38020.7
-185 61.03 38026.2
-184 60.53 38031.8
-183 60.52 38037.3
-182 60.4 38042.8
-181 60.52 38048.4
-180 60.27 38053.9
-179 60 38059.4
-178 59.48 38065
-177 59.28 38070.5
-176 60.26 38076
-175 60.38 38081.5
-174 60.13 38087.1
-173 59.81 38092.6
-172 58.64 38098.1
-171 57.5 38103.7
-170 56.98 38109.2
-169 56.61 38114.7
-168 56.66 38120.3
-167 57.44 38125.8
-166 58.06 38131.3
-165 58.43 38136.8
-164 58.36 38142.4
-163 57.34 38147.9
-162 56.45 38153.4
-161 56.1 38159
-160 56.5 38164.5
-159 56.86 38170
-158 56.81 38175.6
-157 56.04 38181.1
-156 55.52 38186.6
-155 55.21 38192.2
-154 56.2 38197.7
-153 57.99 38203.2
-152 58.88 38208.7
-151 59.21 38214.3
-150 58.64 38219.8
-149 57.51 38225.3
-148 57.16 38230.9
-147 57.41 38236.4
-146 57.7 38241.9
-145 58.52 38247.5
-144 59.9 38253
-143 60.49 38258.5
-142 60.33 38264
-141 59.96 38269.6
-140 59.93 38275.1
-139 60.94 38280.6
-138 61.08 38286.2
-137 59.19 38291.7
-136 58.39 38297.2
-135 57.75 38302.8
-134 57.77 38308.3
-133 58.46 38313.8
-132 59.95 38319.3
-131 61.72 38324.9
-130 62.37 38330.4
-129 62.65 38335.9
-128 62.9 38341.5
-127 63 38347
-126 62.58 38352.5
-125 61.72 38358.1
-124 61.31 38363.6
-123 60.67 38369.1
-122 60.76 38374.7
-121 62 38380.2
-120 62.43 38385.7
-119 61.44 38391.2
-118 61.22 38396.8
-117 61.75 38402.3
-116 60.58 38407.8
-115 57.53 38413.4
-114 55.31 38418.9
-113 55.21 38424.4
-112 56.08 38430
-111 56.61 38435.5
-110 57.15 38441
-109 57.66 38446.5
-108 57.9 38452.1
-107 57.87 38457.6
-106 57.49 38463.1
-105 57.24 38468.7
-104 57.01 38474.2
-103 57.09 38479.7
-102 56.31 38485.3
-101 55.58 38490.8
-100 55.56 38496.3
-99 55.31 38501.8
-98 55.04 38507.4
-97 55.11 38512.9
-96 56.15 38518.4
-95 57.11 38524
-94 57.14 38529.5
-93 57.54 38535
-92 58.06 38540.6
-91 58.47 38546.1
-90 58.99 38551.6
-89 59.39 38557.2
-88 59.93 38562.7
-87 60.55 38568.2
-86 60.79 38573.7
-85 60.94 38579.3
-84 61.14 38584.8
-83 60.63 38590.3
-82 60.51 38595.9
-81 60.61 38601.4
-80 60.64 38606.9
-79 61.07 38612.5
-78 62 38618
-77 62.59 38623.5
-76 62.46 38629
-75 62.5 38634.6
-74 63.01 38640.1
-73 63.26 38645.6
-72 63.04 38651.2
-71 63.12 38656.7
-70 62.84 38662.2
-69 62.08 38667.8
-68 61.74 38673.3
-67 62.29 38678.8
-66 63.08 38684.3
-65 63.83 38689.9
-64 64.08 38695.4
-63 64.33 38700.9
-62 64.54 38706.5
-61 64.16 38712
-60 63.88 38717.5
-59 63.25 38723.1
-58 62.84 38728.6
-57 62.03 38734.1
-56 60.98 38739.7
-55 60.18 38745.2
-54 59.11 38750.7
-53 57.44 38756.2
-52 55.93 38761.8
-51 55.45 38767.3
-50 55.71 38772.8
-49 56.12 38778.4
-48 56.75 38783.9
-47 57.13 38789.4
-46 57.38 38795
-45 57.65 38800.5
-44 57.61 38806
-43 56.98 38811.5
-42 56.65 38817.1
-41 57.3 38822.6
-40 57.91 38828.1
-39 58.05 38833.7
-38 58.19 38839.2
-37 58.33 38844.7
-36 58.49 38850.3
-35 58.86 38855.8
-34 58.96 38861.3
-33 58.81 38866.8
-32 58.55 38872.4
-31 58.18 38877.9
-30 58.17 38883.4
-29 58 38889
-28 57.5 38894.5
-27 57.38 38900
-26 57.62 38905.6
-25 57.73 38911.1
-24 57.35 38916.6
-23 57.14 38922.2
-22 57.54 38927.7
-21 58.08 38933.2
-20 58.66 38938.7
-19 58.25 38944.3
-18 57.59 38949.8
-17 56.72 38955.3
-16 56.25 38960.9
-15 56.62 38966.4
-14 56.73 38971.9
-13 56.41 38977.5
-12 57.24 38983
-11 58.61 38988.5
-10 59.11 38994
-9 59.68 38999.6
-8 60.8 39005.1
-7 61.01 39010.6
-6 60.54 39016.2
-5 59.03 39021.7
-4 58.42 39027.2
-3 58.14 39032.8
-2 57.46 39038.3
-1 56.04 39043.8
0 50.85 39049.3
