# Supplementary material for: 3D X-ray computed tomography gray value and age model datasets of coral cores Baler 2 and 3 (Philippines)
Source: Data Brief. 2021 Jan 14;34:106755. doi: 10.1016/j.dib.2021.106755 (PMC7820376; doi:10.1016/j.dib.2021.106755)
Supplement: Supplementary file 1 [file mmc1.zip › B2S2E data.csv]

-1945 43.05
-1944 47.52
-1943 52.07
-1942 55.43
-1941 57.45
-1940 58.25
-1939 57.62
-1938 57.25
-1937 57.25
-1936 57.1
-1935 56.98
-1934 57.1
-1933 56.92
-1932 56.1
-1931 54.83
-1930 53.85
-1929 53.56
-1928 53.18
-1927 53.09
-1926 53.65
-1925 54.84
-1924 57.63
-1923 58.95
-1922 58.62
-1921 57.66
-1920 56.35
-1919 56.66
-1918 57.81
-1917 58.57
-1916 58.51
-1915 57.59
-1914 56.7
-1913 56.48
-1912 56.66
-1911 57.47
-1910 58.57
-1909 58.57
-1908 58.48
-1907 58.7
-1906 58.38
-1905 57.61
-1904 57.06
-1903 56.28
-1902 55.55
-1901 55.68
-1900 55.59
-1899 55.73
-1898 55.86
-1897 55.85
-1896 55.71
-1895 55.56
-1894 55.34
-1893 55.65
-1892 56.76
-1891 57.26
-1890 57.42
-1889 57.8
-1888 57.88
-1887 57.16
-1886 57.45
-1885 58.16
-1884 57.85
-1883 56.75
-1882 56.68
-1881 57.18
-1880 57.16
-1879 57.41
-1878 57.56
-1877 57.81
-1876 57.69
-1875 57.8
-1874 57.91
-1873 57.68
-1872 57.78
-1871 59.29
-1870 59.81
-1869 58.63
-1868 57.87
-1867 57.38
-1866 57.09
-1865 56.63
-1864 55.14
-1863 52.93
-1862 52.88
-1861 54.09
-1860 55.77
-1859 57.03
-1858 57.37
-1857 56.97
-1856 56.5
-1855 57.02
-1854 57.82
-1853 58.8
-1852 60.1
-1851 61.08
-1850 61.37
-1849 62.13
-1848 62.48
-1847 62.23
-1846 61.87
-1845 60.54
-1844 59.03
-1843 58.42
-1842 58.63
-1841 58.27
-1840 58.07
-1839 58.98
-1838 59.54
-1837 58.59
-1836 58.85
-1835 59.23
-1834 59.81
-1833 59.58
-1832 59.31
-1831 60.67
-1830 60.95
-1829 59.72
-1828 59.28
-1827 59.71
-1826 59.06
-1825 58.29
-1824 57.78
-1823 57.74
-1822 58.6
-1821 58.45
-1820 58.41
-1819 59.67
-1818 59.98
-1817 59.28
-1816 59.8
-1815 60.08
-1814 60.87
-1813 62.13
-1812 62.54
-1811 62.78
-1810 62.85
-1809 62.34
-1808 62.24
-1807 62.71
-1806 62.65
-1805 61.74
-1804 60.45
-1803 59.26
-1802 59.92
-1801 60.82
-1800 61.38
-1799 62.73
-1798 62.99
-1797 62.96
-1796 64.42
-1795 64.46
-1794 65.02
-1793 65.85
-1792 65.48
-1791 65.81
-1790 65.2
-1789 65.1
-1788 64.99
-1787 63.34
-1786 62.6
-1785 62.42
-1784 61.29
-1783 60.96
-1782 61.4
-1781 60.92
-1780 59.66
-1779 59.38
-1778 60.13
-1777 60.52
-1776 60.73
-1775 60.34
-1774 60.1
-1773 59.89
-1772 59.9
-1771 59.97
-1770 59.49
-1769 59.48
-1768 61.46
-1767 63.45
-1766 62.18
-1765 59.65
-1764 58.22
-1763 58.74
-1762 59.05
-1761 58.14
-1760 57.54
-1759 58.11
-1758 59.16
-1757 60.39
-1756 60.76
-1755 60.83
-1754 60.37
-1753 60.49
-1752 60.16
-1751 58.8
-1750 58.51
-1749 59.26
-1748 59.45
-1747 58.79
-1746 58.34
-1745 59.09
-1744 59.86
-1743 60.36
-1742 60.4
-1741 60.51
-1740 60.11
-1739 59.64
-1738 60.12
-1737 60.16
-1736 58.81
-1735 58.58
-1734 58.7
-1733 58.59
-1732 58.95
-1731 60.36
-1730 60.93
-1729 60.43
-1728 58.85
-1727 57.07
-1726 55.97
-1725 55.98
-1724 56.16
-1723 56.96
-1722 57.89
-1721 58.82
-1720 58.24
-1719 56.88
-1718 54.85
-1717 51.84
-1716 48.72
-1715 46.28
-1714 44.67
-1713 42.52
-1712 40.78
-1711 39.91
-1710 41.63
-1709 47.6
-1708 54.26
-1707 57.86
-1706 58.36
-1705 58.45
-1704 58.14
-1703 57.47
-1702 56.9
-1701 56.36
-1700 57.29
-1699 57.76
-1698 57.39
-1697 57.77
-1696 58.32
-1695 57.22
-1694 56.77
-1693 57.52
-1692 59.43
-1691 60.42
-1690 59.23
-1689 57.89
-1688 57.83
-1687 58.47
-1686 59.12
-1685 59.73
-1684 59.96
-1683 59.84
-1682 59.96
-1681 59.84
-1680 59.94
-1679 59.39
-1678 58.27
-1677 58.13
-1676 59.29
-1675 58.23
-1674 57.45
-1673 58.66
-1672 57.92
-1671 57.81
-1670 58.57
-1669 57.37
-1668 57.61
-1667 59.02
-1666 57.93
-1665 59.6
-1664 60.87
-1663 58.56
-1662 58.78
-1661 58.09
-1660 56.91
-1659 57.54
-1658 57.59
-1657 58.34
-1656 59.05
-1655 58.71
-1654 59.14
-1653 60.11
-1652 59.59
-1651 58.82
-1650 58.28
-1649 57.64
-1648 57.44
-1647 56.4
-1646 55.36
-1645 54.24
-1644 54.13
-1643 55.95
-1642 57.71
-1641 58.71
-1640 59.13
-1639 59.56
-1638 59.98
-1637 60.81
-1636 60.56
-1635 58.8
-1634 58.16
-1633 59.43
-1632 60.58
-1631 61.11
-1630 60.06
-1629 59.35
-1628 59.78
-1627 60.64
-1626 60.93
-1625 59.92
-1624 60.68
-1623 59.53
-1622 57.37
-1621 57.52
-1620 57.79
-1619 57.87
-1618 59.07
-1617 59.03
-1616 58.41
-1615 57.98
-1614 57.14
-1613 57.57
-1612 58.54
-1611 58.61
-1610 59.15
-1609 59.76
-1608 59.84
-1607 59.03
-1606 57.92
-1605 57.79
-1604 57.76
-1603 57.35
-1602 56.6
-1601 56.35
-1600 56.18
-1599 55.51
-1598 54.41
-1597 52.8
-1596 51.18
-1595 51
-1594 52.28
-1593 52.98
-1592 54.08
-1591 55.61
-1590 56.7
-1589 58.02
-1588 59.35
-1587 59.22
-1586 59.27
-1585 60.08
-1584 60.77
-1583 61.64
-1582 62.25
-1581 62.32
-1580 61.21
-1579 59.59
-1578 59.32
-1577 58.63
-1576 57.34
-1575 56.49
-1574 56.8
-1573 57.95
-1572 58.66
-1571 58.2
-1570 56.96
-1569 56.94
-1568 58.06
-1567 58.31
-1566 58.52
-1565 58.26
-1564 57.79
-1563 58.32
-1562 58.81
-1561 58.59
-1560 58.86
-1559 59.28
-1558 58.67
-1557 58.48
-1556 59.19
-1555 58.77
-1554 58.05
-1553 58.13
-1552 57.88
-1551 57.63
-1550 57.39
-1549 57.22
-1548 56.74
-1547 56.51
-1546 56.64
-1545 57.01
-1544 57.13
-1543 56.95
-1542 57.71
-1541 58.04
-1540 55.74
-1539 52.25
-1538 49.49
-1537 48.18
-1536 48.52
-1535 48.62
-1534 50.83
-1533 54.49
-1532 56.25
-1531 57.1
-1530 56.79
-1529 55.75
-1528 56.85
-1527 58.73
-1526 59.45
-1525 59.22
-1524 59.22
-1523 59.28
-1522 60.24
-1521 60.06
-1520 59.39
-1519 60.43
-1518 61.03
-1517 60.93
-1516 61.43
-1515 61.37
-1514 60.46
-1513 59.29
-1512 58.37
-1511 59.11
-1510 59.19
-1509 58.87
-1508 59.62
-1507 59.72
-1506 59.29
-1505 58.27
-1504 57.49
-1503 56.76
-1502 55.27
-1501 54.94
-1500 55.56
-1499 55.81
-1498 56.13
-1497 56.86
-1496 56.86
-1495 56.9
-1494 57.45
-1493 56.69
-1492 56.29
-1491 57.26
-1490 57.42
-1489 58.3
-1488 58.85
-1487 57.64
-1486 57.55
-1485 57.81
-1484 58.27
-1483 59.56
-1482 60.31
-1481 59.01
-1480 58.06
-1479 58.45
-1478 58.69
-1477 58.85
-1476 59.18
-1475 58.63
-1474 57.79
-1473 56.61
-1472 55.54
-1471 55.93
-1470 56.28
-1469 56.06
-1468 56.26
-1467 57.46
-1466 58.84
-1465 59.59
-1464 59.87
-1463 59.93
-1462 58.98
-1461 59.24
-1460 59.63
-1459 59.94
-1458 60.7
-1457 61.06
-1456 60.87
-1455 60.12
-1454 59.71
-1453 59.04
-1452 58.61
-1451 59.6
-1450 59.95
-1449 59.71
-1448 59.6
-1447 59.42
-1446 58.79
-1445 58.28
-1444 57.72
-1443 58.38
-1442 59.22
-1441 58.87
-1440 59.23
-1439 60.55
-1438 60.21
-1437 59.07
-1436 58.51
-1435 57.53
-1434 57.4
-1433 57.47
-1432 56.95
-1431 56.13
-1430 54.85
-1429 54.23
-1428 55.91
-1427 57.15
-1426 57.65
-1425 58.18
-1424 58.7
-1423 58.96
-1422 58.99
-1421 59.38
-1420 59.77
-1419 59.97
-1418 59.51
-1417 58
-1416 57.45
-1415 58.18
-1414 58.15
-1413 57.68
-1412 57.74
-1411 58.6
-1410 58.9
-1409 58.36
-1408 57.72
-1407 57.24
-1406 57
-1405 56.92
-1404 57.42
-1403 59.43
-1402 60.48
-1401 60.05
-1400 59.12
-1399 57.76
-1398 57.27
-1397 56.98
-1396 56.08
-1395 55.63
-1394 56.31
-1393 55.49
-1392 54.28
-1391 54.54
-1390 54.88
-1389 54.49
-1388 54.29
-1387 54.7
-1386 54.98
-1385 55.69
-1384 57.39
-1383 58.84
-1382 58.55
-1381 58.3
-1380 58.42
-1379 58.27
-1378 58.03
-1377 58.46
-1376 59.36
-1375 59.8
-1374 58.92
-1373 58.29
-1372 57.71
-1371 56.64
-1370 57.06
-1369 57.86
-1368 57.23
-1367 56.92
-1366 57.23
-1365 56.28
-1364 55.05
-1363 54.73
-1362 55.54
-1361 56.58
-1360 57.78
-1359 58.07
-1358 57.53
-1357 58.51
-1356 60.57
-1355 60.77
-1354 59.94
-1353 59.84
-1352 58.43
-1351 58.95
-1350 59.12
-1349 57.85
-1348 58.7
-1347 58.46
-1346 56.85
-1345 56.54
-1344 55.56
-1343 55.38
-1342 56.11
-1341 56.12
-1340 56.66
-1339 56.28
-1338 56.08
-1337 57.03
-1336 56.75
-1335 56.08
-1334 56.64
-1333 56.99
-1332 56.85
-1331 56.72
-1330 56.69
-1329 56.22
-1328 56.15
-1327 55.06
-1326 53.71
-1325 53.5
-1324 53.77
-1323 52.73
-1322 52.15
-1321 52.57
-1320 53.35
-1319 54.47
-1318 54.81
-1317 54.43
-1316 54.2
-1315 54.2
-1314 53.87
-1313 54.33
-1312 54.17
-1311 53.43
-1310 54.57
-1309 56.57
-1308 56.99
-1307 56.34
-1306 56.05
-1305 57.24
-1304 58.61
-1303 59.25
-1302 59.77
-1301 60.01
-1300 60.14
-1299 60.18
-1298 60.87
-1297 62.15
-1296 63.38
-1295 63.7
-1294 62.95
-1293 62.19
-1292 61.39
-1291 60.29
-1290 58.76
-1289 57.81
-1288 58.24
-1287 59.11
-1286 59.66
-1285 60.43
-1284 61.02
-1283 60.71
-1282 60.11
-1281 60.05
-1280 58.69
-1279 58.44
-1278 60.18
-1277 61.1
-1276 60.33
-1275 59.41
-1274 58.08
-1273 58.23
-1272 58.35
-1271 57.16
-1270 56.36
-1269 56.85
-1268 56.68
-1267 56.04
-1266 55.92
-1265 56.17
-1264 56.41
-1263 56.39
-1262 56.15
-1261 56.12
-1260 57.2
-1259 58.4
-1258 57.9
-1257 56.27
-1256 55.46
-1255 55.87
-1254 56.47
-1253 56.44
-1252 55.9
-1251 55.42
-1250 55.11
-1249 53.97
-1248 53.37
-1247 53.46
-1246 53.12
-1245 51.95
-1244 50.96
-1243 50.77
-1242 51.44
-1241 52.42
-1240 52.57
-1239 52.96
-1238 53.28
-1237 53.14
-1236 54.45
-1235 55.64
-1234 55.43
-1233 55.84
-1232 56.11
-1231 56.66
-1230 57.3
-1229 57.54
-1228 57.56
-1227 57.9
-1226 59.03
-1225 59.98
-1224 59.62
-1223 59.36
-1222 58.89
-1221 57.36
-1220 56.39
-1219 56.37
-1218 56.06
-1217 55.39
-1216 55.17
-1215 55.94
-1214 56.47
-1213 56.97
-1212 57.04
-1211 57.56
-1210 57.96
-1209 58.5
-1208 59.51
-1207 60.19
-1206 60.96
-1205 60.87
-1204 60.14
-1203 60.59
-1202 59.75
-1201 58.14
-1200 58
-1199 57.38
-1198 57.2
-1197 58.46
-1196 59.32
-1195 59.68
-1194 59.11
-1193 57.57
-1192 56.88
-1191 57.17
-1190 57.49
-1189 57.84
-1188 59.08
-1187 59.03
-1186 57.25
-1185 57.74
-1184 58.61
-1183 59.24
-1182 59.57
-1181 59.08
-1180 59.17
-1179 58.85
-1178 58.23
-1177 59.38
-1176 60.07
-1175 59.3
-1174 57.29
-1173 56.69
-1172 56.72
-1171 56.69
-1170 56.24
-1169 55.39
-1168 55.75
-1167 57.16
-1166 58.4
-1165 60.68
-1164 63.31
-1163 64.16
-1162 64.02
-1161 63.87
-1160 63.66
-1159 64.03
-1158 64.03
-1157 64.07
-1156 64.09
-1155 64.04
-1154 63.79
-1153 64.08
-1152 65.97
-1151 66.2
-1150 64.48
-1149 62.68
-1148 61.25
-1147 59.87
-1146 59.48
-1145 59.16
-1144 57.97
-1143 58.66
-1142 59.85
-1141 59.1
-1140 57.49
-1139 57.29
-1138 57.81
-1137 58.64
-1136 58.54
-1135 59.1
-1134 60.06
-1133 61.52
-1132 62.9
-1131 63.45
-1130 62.66
-1129 61.94
-1128 62.07
-1127 62.03
-1126 61.44
-1125 61.07
-1124 59.34
-1123 57.47
-1122 56.99
-1121 56.74
-1120 56.54
-1119 57.19
-1118 57.77
-1117 57.53
-1116 57.37
-1115 56.92
-1114 56.12
-1113 55.6
-1112 55.35
-1111 56.65
-1110 57.68
-1109 58.75
-1108 60.66
-1107 61.7
-1106 60.25
-1105 58.18
-1104 57.7
-1103 57.59
-1102 57.98
-1101 58.78
-1100 59.75
-1099 59.67
-1098 58.63
-1097 59.08
-1096 60.35
-1095 61.37
-1094 62.07
-1093 62.07
-1092 62.11
-1091 62.22
-1090 61.82
-1089 61.29
-1088 60.89
-1087 60.85
-1086 60.75
-1085 60.84
-1084 61.79
-1083 62.87
-1082 62.56
-1081 62
-1080 62.66
-1079 63.04
-1078 63.13
-1077 62.94
-1076 62.2
-1075 62.05
-1074 61.87
-1073 62.72
-1072 64.48
-1071 65.22
-1070 63.71
-1069 62.7
-1068 61.51
-1067 60.33
-1066 61.03
-1065 60.47
-1064 59.66
-1063 60.38
-1062 60.2
-1061 59.49
-1060 59.85
-1059 59.67
-1058 58.94
-1057 59.06
-1056 58.75
-1055 58.12
-1054 57.59
-1053 56.79
-1052 56.26
-1051 56.22
-1050 56.06
-1049 56.76
-1048 57.18
-1047 56.17
-1046 56.63
-1045 57.6
-1044 58.09
-1043 58.35
-1042 58.8
-1041 58.98
-1040 60.24
-1039 62.16
-1038 62.92
-1037 61.18
-1036 59.18
-1035 58.7
-1034 58.38
-1033 57.71
-1032 58.68
-1031 60.14
-1030 60.07
-1029 59
-1028 57.88
-1027 57.68
-1026 58.18
-1025 58.7
-1024 59.58
-1023 61.13
-1022 60.44
-1021 59.66
-1020 60.97
-1019 62.21
-1018 63.79
-1017 63.33
-1016 62.18
-1015 63.29
-1014 63.86
-1013 63.44
-1012 63.63
-1011 62.56
-1010 61.52
-1009 61.85
-1008 61.36
-1007 60.33
-1006 59.96
-1005 59.78
-1004 58.97
-1003 58.09
-1002 59.33
-1001 60.96
-1000 61.98
-999 62.66
-998 61.85
-997 61.14
-996 61.54
-995 61.47
-994 60.44
-993 59.93
-992 59.27
-991 58.52
-990 58.16
-989 58.38
-988 59.72
-987 61.41
-986 62.84
-985 63.63
-984 62.53
-983 61.01
-982 60.14
-981 59.66
-980 59.51
-979 59.15
-978 57.79
-977 57.39
-976 56.83
-975 55.85
-974 56.32
-973 57.85
-972 58.7
-971 58.44
-970 58.1
-969 58.52
-968 59.44
-967 60.23
-966 61.09
-965 61.51
-964 62.27
-963 62.64
-962 62.84
-961 63.86
-960 64.53
-959 64.06
-958 64.59
-957 65.41
-956 64.59
-955 62.87
-954 62.09
-953 61.42
-952 60.73
-951 60.03
-950 60.5
-949 62.18
-948 63.26
-947 63.02
-946 62.9
-945 62.64
-944 62.73
-943 62.46
-942 61.94
-941 61.56
-940 61.28
-939 59.61
-938 58.49
-937 58.23
-936 57.77
-935 58.12
-934 59.8
-933 61.49
-932 62.88
-931 63.24
-930 63.1
-929 62.52
-928 62.88
-927 62.64
-926 60.96
-925 59.34
-924 58.18
-923 57.27
-922 56.46
-921 55.81
-920 55.58
-919 55.67
-918 57.12
-917 58.98
-916 61.29
-915 62.9
-914 63.16
-913 63.44
-912 63.64
-911 62.71
-910 61.76
-909 62.64
-908 64.29
-907 64.69
-906 65.2
-905 66.3
-904 67.21
-903 68.35
-902 68.84
-901 68.72
-900 68.37
-899 67.09
-898 66.39
-897 66.45
-896 65.32
-895 64.46
-894 65.12
-893 64.02
-892 62.92
-891 62.77
-890 60.9
-889 59.01
-888 59.62
-887 59.29
-886 58.43
-885 60.13
-884 61.43
-883 59.87
-882 59.04
-881 61.05
-880 61.64
-879 61.08
-878 61.28
-877 62.02
-876 64.06
-875 66.13
-874 67.61
-873 67.25
-872 65.88
-871 64.27
-870 64.03
-869 64.01
-868 63.2
-867 63.21
-866 63.3
-865 63.66
-864 64.11
-863 65.42
-862 67
-861 68.12
-860 68.06
-859 67.55
-858 67.33
-857 67.05
-856 66.44
-855 66.82
-854 66.86
-853 65.53
-852 63.99
-851 62.83
-850 61.99
-849 62.39
-848 62.9
-847 62.48
-846 61.28
-845 59.75
-844 59.32
-843 60.34
-842 61.12
-841 60.7
-840 60.48
-839 61.72
-838 61.19
-837 58.89
-836 59.01
-835 59.18
-834 58.18
-833 57.67
-832 57.58
-831 58.2
-830 58.51
-829 59.63
-828 60.31
-827 59.53
-826 58.88
-825 59.66
-824 59.9
-823 59.56
-822 60.08
-821 60.83
-820 61.39
-819 60.78
-818 60.84
-817 61.79
-816 63.44
-815 64.64
-814 64.11
-813 62.74
-812 62.25
-811 62.93
-810 64.57
-809 65.56
-808 65.42
-807 64.85
-806 65.36
-805 65.47
-804 65.21
-803 65.33
-802 65.52
-801 64.71
-800 62.95
-799 60.16
-798 58.35
-797 58.35
-796 58.36
-795 58.5
-794 58.55
-793 58.17
-792 58.64
-791 60.2
-790 61.4
-789 61.04
-788 60.74
-787 61.22
-786 60.82
-785 58.84
-784 58.69
-783 58.78
-782 58.7
-781 58.96
-780 58.84
-779 59.19
-778 60.89
-777 62.51
-776 63.19
-775 63.96
-774 64.07
-773 65.39
-772 66.6
-771 66.73
-770 67.09
-769 66.56
-768 65.67
-767 65.16
-766 63.54
-765 62.23
-764 62.98
-763 63.22
-762 62.91
-761 63.35
-760 63.94
-759 63.78
-758 63.34
-757 63.68
-756 63.33
-755 62.38
-754 61.7
-753 62.07
-752 61.97
-751 60.94
-750 60.52
-749 61.74
-748 63.17
-747 63.6
-746 62.47
-745 60.51
-744 60.22
-743 60.39
-742 59.45
-741 58.82
-740 58.74
-739 59.06
-738 58.2
-737 56.45
-736 56.1
-735 56.56
-734 57.92
-733 59.94
-732 61.21
-731 62.17
-730 63.19
-729 63.97
-728 65.09
-727 65.42
-726 64.26
-725 62.96
-724 61.99
-723 62.08
-722 63.34
-721 64.19
-720 64.34
-719 63.1
-718 62.47
-717 62.06
-716 61.9
-715 61.4
-714 59.29
-713 57.15
-712 57.21
-711 57.68
-710 57.71
-709 58.67
-708 60.59
-707 60.7
-706 59.14
-705 57.29
-704 56.18
-703 56.06
-702 56.3
-701 57.48
-700 58.13
-699 56.99
-698 56.9
-697 57.42
-696 57.82
-695 58.36
-694 58.88
-693 59.25
-692 59.36
-691 59.31
-690 59.06
-689 59.33
-688 59.84
-687 59.94
-686 59.59
-685 59.34
-684 58.58
-683 57.68
-682 57.23
-681 58.01
-680 58.82
-679 59.98
-678 61.39
-677 62.84
-676 63.09
-675 62.95
-674 63.85
-673 64.42
-672 63.94
-671 63.76
-670 62.96
-669 61.94
-668 61.22
-667 61.37
-666 61.6
-665 61.01
-664 59.76
-663 59.53
-662 60.58
-661 62.26
-660 63.38
-659 63.23
-658 62.49
-657 62.39
-656 62.91
-655 63.76
-654 63.95
-653 64.94
-652 66.32
-651 66.41
-650 65.77
-649 65.24
-648 64.32
-647 63.57
-646 63.68
-645 63.76
-644 62.83
-643 61.03
-642 59.48
-641 58.83
-640 58.98
-639 59.79
-638 60.86
-637 61.94
-636 61.58
-635 59.64
-634 58
-633 57.53
-632 57.9
-631 57.85
-630 57.09
-629 56.64
-628 55.49
-627 54.76
-626 54.84
-625 55.96
-624 56.36
-623 56.91
-622 57.57
-621 58.07
-620 58
-619 57.42
-618 56.51
-617 55.41
-616 55.01
-615 54.52
-614 54.7
-613 55.5
-612 56.51
-611 57.02
-610 57.35
-609 57.71
-608 57.22
-607 57.41
-606 58.8
-605 59.66
-604 60.01
-603 60.08
-602 59.72
-601 59.75
-600 60.28
-599 60.73
-598 61.96
-597 62.41
-596 61.74
-595 62.16
-594 62.95
-593 62.3
-592 61.64
-591 62.22
-590 61.76
-589 60.91
-588 60.57
-587 59
-586 57.89
-585 58.25
-584 58.15
-583 58.17
-582 58.55
-581 59.26
-580 61.02
-579 63.27
-578 64.08
-577 63.66
-576 62.18
-575 59.62
-574 58.83
-573 57.87
-572 57.11
-571 58.68
-570 58.51
-569 56.37
-568 55.44
-567 55.58
-566 56.14
-565 57.4
-564 56.73
-563 55.75
-562 56.6
-561 56.45
-560 56.13
-559 56.81
-558 56.02
-557 55.18
-556 55.17
-555 54.92
-554 54.56
-553 53.22
-552 51.98
-551 51.93
-550 52.7
-549 53.29
-548 52.67
-547 52.41
-546 52.56
-545 53.27
-544 54.45
-543 55.49
-542 54.62
-541 54.2
-540 55.53
-539 56.94
-538 58.12
-537 59.38
-536 61.35
-535 61.26
-534 60.33
-533 59.82
-532 59.72
-531 59.76
-530 59.92
-529 60.45
-528 61.36
-527 62.51
-526 63.2
-525 62.43
-524 61.37
-523 59.56
-522 57.9
-521 57.02
-520 56.27
-519 55.68
-518 55.87
-517 57.18
-516 58.78
-515 59.8
-514 60.68
-513 62.33
-512 63.07
-511 62.05
-510 61.77
-509 62.59
-508 62.32
-507 61.84
-506 61.71
-505 61.13
-504 60.02
-503 59.91
-502 60.15
-501 60.24
-500 60.07
-499 59.41
-498 58.48
-497 57.55
-496 56.66
-495 56.2
-494 56.4
-493 55.75
-492 55.05
-491 55.24
-490 56.12
-489 56.71
-488 56.63
-487 56.9
-486 57.51
-485 57.45
-484 56.54
-483 55.31
-482 53.51
-481 52.55
-480 53.08
-479 53.93
-478 53.67
-477 52.87
-476 53.47
-475 54.91
-474 54.96
-473 54.14
-472 52.82
-471 51.06
-470 50.2
-469 50.16
-468 49.73
-467 50.31
-466 52.02
-465 53.78
-464 54.54
-463 55.01
-462 56.14
-461 56.57
-460 55.93
-459 55.38
-458 56.37
-457 58.68
-456 60.12
-455 59.68
-454 58.66
-453 58.42
-452 58.83
-451 59.36
-450 59.82
-449 59.26
-448 60.06
-447 63.13
-446 65.11
-445 65.32
-444 65.94
-443 64.1
-442 62.69
-441 63.33
-440 61.94
-439 61.28
-438 61.8
-437 60.69
-436 60.97
-435 61.56
-434 61.48
-433 61.71
-432 61.13
-431 60
-430 59.51
-429 59.6
-428 59.47
-427 59.46
-426 59.37
-425 60.1
-424 60.56
-423 61.45
-422 62.85
-421 61.76
-420 60.46
-419 60.92
-418 60.75
-417 60.21
-416 59.6
-415 59.53
-414 60.06
-413 60.52
-412 60.22
-411 59.73
-410 59.91
-409 60.7
-408 61.55
-407 61.23
-406 59.95
-405 58.65
-404 57.67
-403 57.5
-402 56.95
-401 56.21
-400 56.12
-399 56.83
-398 57.95
-397 58.2
-396 58.58
-395 59.09
-394 59.33
-393 59.03
-392 59.58
-391 60.39
-390 61.58
-389 62.94
-388 63.19
-387 61.89
-386 60.89
-385 60.36
-384 59.86
-383 59.88
-382 60.19
-381 60.83
-380 61.06
-379 60.94
-378 61.24
-377 61.76
-376 62
-375 62.06
-374 61.44
-373 61.23
-372 61.61
-371 61.7
-370 61.61
-369 62.22
-368 62.28
-367 61.12
-366 60.28
-365 60.72
-364 61.89
-363 62.91
-362 63.62
-361 63.31
-360 62.19
-359 61.25
-358 59.7
-357 58.45
-356 58.38
-355 59.22
-354 59.4
-353 60.01
-352 60.04
-351 59.02
-350 58.24
-349 57.45
-348 56.66
-347 55.79
-346 55.65
-345 55.58
-344 56.09
-343 56.21
-342 56.11
-341 56.65
-340 57.65
-339 58.12
-338 57.72
-337 57.25
-336 57.16
-335 57.8
-334 58.42
-333 58.81
-332 59.01
-331 58.52
-330 58.32
-329 58.84
-328 59.08
-327 59.19
-326 58.86
-325 58.89
-324 59.45
-323 60.84
-322 61.74
-321 62.11
-320 61.75
-319 61.83
-318 61.58
-317 61.84
-316 62.04
-315 61.45
-314 60.25
-313 60.32
-312 60.97
-311 61.55
-310 61.33
-309 61.5
-308 62.16
-307 62.96
-306 62.43
-305 61.4
-304 60.51
-303 60.12
-302 59.71
-301 59.22
-300 59.35
-299 59.78
-298 60.84
-297 62.11
-296 62.73
-295 63.06
-294 64.03
-293 63.93
-292 62.35
-291 60.21
-290 59.15
-289 59.82
-288 60.91
-287 61.13
-286 60.82
-285 59.61
-284 58.1
-283 57.31
-282 56.56
-281 56.29
-280 55.66
-279 54.73
-278 53.37
-277 53.12
-276 55.34
-275 58.11
-274 59.62
-273 60.18
-272 59.53
-271 58.92
-270 59.19
-269 59.7
-268 59.47
-267 59.13
-266 59.54
-265 60.66
-264 60.89
-263 60.43
-262 61.08
-261 61.67
-260 61.56
-259 61.97
-258 62.65
-257 63.38
-256 63.3
-255 63.65
-254 63.27
-253 63.16
-252 63.5
-251 63.5
-250 63.5
-249 63.46
-248 62.8
-247 61.94
-246 61.58
-245 61.84
-244 62.2
-243 62.17
-242 63.22
-241 64.43
-240 64.43
-239 62.91
-238 62.04
-237 61.53
-236 61.01
-235 60.61
-234 60.14
-233 60.14
-232 60.17
-231 60.55
-230 60.77
-229 60.51
-228 60.12
-227 59.76
-226 59.87
-225 59.47
-224 59.16
-223 59.91
-222 60.11
-221 59.58
-220 59.24
-219 59.61
-218 59.57
-217 58.91
-216 58.19
-215 58.35
-214 58.71
-213 58.67
-212 58.05
-211 57.7
-210 57.96
-209 58.48
-208 59.27
-207 60.03
-206 60.42
-205 60.79
-204 60.86
-203 59.84
-202 59.06
-201 58.32
-200 58.34
-199 58.63
-198 59.52
-197 60.26
-196 60.33
-195 59.45
-194 59.23
-193 59.86
-192 60.36
-191 60.39
-190 60.42
-189 60.26
-188 60.05
-187 60.84
-186 61.67
-185 61.03
-184 60.53
-183 60.52
-182 60.4
-181 60.52
-180 60.27
-179 60
-178 59.48
-177 59.28
-176 60.26
-175 60.38
-174 60.13
-173 59.81
-172 58.64
-171 57.5
-170 56.98
-169 56.61
-168 56.66
-167 57.44
-166 58.06
-165 58.43
-164 58.36
-163 57.34
-162 56.45
-161 56.1
-160 56.5
-159 56.86
-158 56.81
-157 56.04
-156 55.52
-155 55.21
-154 56.2
-153 57.99
-152 58.88
-151 59.21
-150 58.64
-149 57.51
-148 57.16
-147 57.41
-146 57.7
-145 58.52
-144 59.9
-143 60.49
-142 60.33
-141 59.96
-140 59.93
-139 60.94
-138 61.08
-137 59.19
-136 58.39
-135 57.75
-134 57.77
-133 58.46
-132 59.95
-131 61.72
-130 62.37
-129 62.65
-128 62.9
-127 63
-126 62.58
-125 61.72
-124 61.31
-123 60.67
-122 60.76
-121 62
-120 62.43
-119 61.44
-118 61.22
-117 61.75
-116 60.58
-115 57.53
-114 55.31
-113 55.21
-112 56.08
-111 56.61
-110 57.15
-109 57.66
-108 57.9
-107 57.87
-106 57.49
-105 57.24
-104 57.01
-103 57.09
-102 56.31
-101 55.58
-100 55.56
-99 55.31
-98 55.04
-97 55.11
-96 56.15
-95 57.11
-94 57.14
-93 57.54
-92 58.06
-91 58.47
-90 58.99
-89 59.39
-88 59.93
-87 60.55
-86 60.79
-85 60.94
-84 61.14
-83 60.63
-82 60.51
-81 60.61
-80 60.64
-79 61.07
-78 62
-77 62.59
-76 62.46
-75 62.5
-74 63.01
-73 63.26
-72 63.04
-71 63.12
-70 62.84
-69 62.08
-68 61.74
-67 62.29
-66 63.08
-65 63.83
-64 64.08
-63 64.33
-62 64.54
-61 64.16
-60 63.88
-59 63.25
-58 62.84
-57 62.03
-56 60.98
-55 60.18
-54 59.11
-53 57.44
-52 55.93
-51 55.45
-50 55.71
-49 56.12
-48 56.75
-47 57.13
-46 57.38
-45 57.65
-44 57.61
-43 56.98
-42 56.65
-41 57.3
-40 57.91
-39 58.05
-38 58.19
-37 58.33
-36 58.49
-35 58.86
-34 58.96
-33 58.81
-32 58.55
-31 58.18
-30 58.17
-29 58
-28 57.5
-27 57.38
-26 57.62
-25 57.73
-24 57.35
-23 57.14
-22 57.54
-21 58.08
-20 58.66
-19 58.25
-18 57.59
-17 56.72
-16 56.25
-15 56.62
-14 56.73
-13 56.41
-12 57.24
-11 58.61
-10 59.11
-9 59.68
-8 60.8
-7 61.01
-6 60.54
-5 59.03
-4 58.42
-3 58.14
-2 57.46
-1 56.04
0 50.85
