# Supplementary material for: 3D X-ray computed tomography gray value and age model datasets of coral cores Baler 2 and 3 (Philippines)
Source: Data Brief. 2021 Jan 14;34:106755. doi: 10.1016/j.dib.2021.106755 (PMC7820376; doi:10.1016/j.dib.2021.106755)
Supplement: Supplementary file 1 [file mmc1.zip › B2S2E target.csv]

27760 26.4905
27791 26.4491
27820 26.7368
27851 27.8918
27881 28.5513
27912 28.866
27942 28.8634
27973 28.8333
28004 28.7528
28034 28.8785
28065 28.1356
28095 27.2181
28126 26.9301
28157 26.5304
28185 26.713
28216 27.9327
28246 29.2648
28277 29.7911
28307 29.3255
28338 28.8872
28369 28.6611
28399 28.8049
28430 28.1062
28460 27.2215
28491 26.545
28522 26.425
28550 27.2764
28581 28.2808
28611 29.2831
28642 29.8297
28672 30.0598
28703 29.0667
28734 28.9095
28764 28.2807
28795 27.6619
28825 26.9542
28856 26.7061
28887 27.0871
28915 27.5059
28946 28.4298
28976 29.4267
29007 29.8495
29037 29.4856
29068 29.0462
29099 29.5349
29129 28.1347
29160 28.0014
29190 27.1103
29221 26.5088
29252 26.512
29281 27.2058
29312 28.3339
29342 29.1683
29373 29.7005
29403 29.2795
29434 29.3878
29465 29.0501
29495 28.8364
29526 28.1047
29556 27.6772
29587 26.2067
29618 26.3603
29646 27.2396
29677 28.5459
29707 29.6638
29738 29.4505
29768 29.361
29799 29.0284
29830 28.7978
29860 28.8731
29891 28.0448
29921 26.8294
29952 26.2296
29983 26.3419
30011 27.2462
30042 28.007
30072 29.3479
30103 29.5542
30133 28.8875
30164 28.8177
30195 28.6868
30225 28.7018
30256 28.5019
30286 27.7633
30317 26.9595
30348 26.9327
30376 27.4754
30407 28.6027
30437 29.4385
30468 29.9704
30498 29.7053
30529 29.7428
30560 29.8523
30590 29.0245
30621 28.1403
30651 26.7414
