# Supplementary material for: 3D X-ray computed tomography gray value and age model datasets of coral cores Baler 2 and 3 (Philippines)
Source: Data Brief. 2021 Jan 14;34:106755. doi: 10.1016/j.dib.2021.106755 (PMC7820376; doi:10.1016/j.dib.2021.106755)
Supplement: Supplementary file 1 [file mmc1.zip › B2S2O data with dates.csv]

-1945 43.05 26728
-1944 47.52 26738.9
-1943 52.07 26749.7
-1942 55.43 26760.6
-1941 57.45 26771.4
-1940 58.25 26782.3
-1939 57.62 26793.1
-1938 57.25 26804
-1937 57.25 26814.9
-1936 57.1 26825.7
-1935 56.98 26836.6
-1934 57.1 26847.4
-1933 56.92 26858.3
-1932 56.1 26869.1
-1931 54.83 26880
-1930 53.85 26890.9
-1929 53.56 26901.7
-1928 53.18 26912.6
-1927 53.09 26923.4
-1926 53.65 26934.3
-1925 54.84 26945.1
-1924 57.63 26956
-1923 58.95 26966.9
-1922 58.62 26977.7
-1921 57.66 26988.6
-1920 56.35 26999.4
-1919 56.66 27010.3
-1918 57.81 27021.1
-1917 58.57 27032
-1916 58.51 27042.9
-1915 57.59 27053.7
-1914 56.7 27064.6
-1913 56.48 27075.4
-1912 56.66 27086.3
-1911 57.47 27097.1
-1910 58.57 27108
-1909 58.57 27118.9
-1908 58.48 27129.7
-1907 58.7 27140.6
-1906 58.38 27151.4
-1905 57.61 27162.3
-1904 57.06 27173.1
-1903 56.28 27184
-1902 55.55 27194.9
-1901 55.68 27205.7
-1900 55.59 27216.6
-1899 55.73 27227.4
-1898 55.86 27238.3
-1897 55.85 27249.1
-1896 55.71 27260
-1895 55.56 27270.9
-1894 55.34 27281.7
-1893 55.65 27292.6
-1892 56.76 27303.4
-1891 57.26 27314.3
-1890 57.42 27325.1
-1889 57.8 27336
-1888 57.88 27346.9
-1887 57.16 27357.7
-1886 57.45 27368.6
-1885 58.16 27379.4
-1884 57.85 27390.3
-1883 56.75 27401.1
-1882 56.68 27412
-1881 57.18 27422.9
-1880 57.16 27433.7
-1879 57.41 27444.6
-1878 57.56 27455.4
-1877 57.81 27466.3
-1876 57.69 27477.1
-1875 57.8 27488
-1874 57.91 27498.9
-1873 57.68 27509.7
-1872 57.78 27520.6
-1871 59.29 27531.4
-1870 59.81 27542.3
-1869 58.63 27553.1
-1868 57.87 27564
-1867 57.38 27574.9
-1866 57.09 27585.7
-1865 56.63 27596.6
-1864 55.14 27607.4
-1863 52.93 27618.3
-1862 52.88 27629.1
-1861 54.09 27640
-1860 55.77 27650.9
-1859 57.03 27661.7
-1858 57.37 27672.6
-1857 56.97 27683.4
-1856 56.5 27694.3
-1855 57.02 27705.1
-1854 57.82 27716
-1853 58.8 27726.9
-1852 60.1 27737.7
-1851 61.08 27748.6
-1850 61.37 27759.4
-1849 62.13 27770.3
-1848 62.48 27781.1
-1847 62.23 27792
-1846 61.87 27802.9
-1845 60.54 27813.7
-1844 59.03 27824.6
-1843 58.42 27835.4
-1842 58.63 27846.3
-1841 58.27 27857.1
-1840 58.07 27868
-1839 58.98 27878.9
-1838 59.54 27889.7
-1837 58.59 27900.6
-1836 58.85 27911.4
-1835 59.23 27922.3
-1834 59.81 27933.1
-1833 59.58 27944
-1832 59.31 27954.9
-1831 60.67 27965.7
-1830 60.95 27976.6
-1829 59.72 27987.4
-1828 59.28 27998.3
-1827 59.71 28009.1
-1826 59.06 28020
-1825 58.29 28030.9
-1824 57.78 28041.7
-1823 57.74 28052.6
-1822 58.6 28063.4
-1821 58.45 28074.3
-1820 58.41 28085.1
-1819 59.67 28096
-1818 59.98 28106.9
-1817 59.28 28117.7
-1816 59.8 28128.6
-1815 60.08 28139.4
-1814 60.87 28150.3
-1813 62.13 28161.1
-1812 62.54 28172
-1811 62.78 28182.9
-1810 62.85 28193.7
-1809 62.34 28204.6
-1808 62.24 28215.4
-1807 62.71 28226.3
-1806 62.65 28237.1
-1805 61.74 28248
-1804 60.45 28258.9
-1803 59.26 28269.7
-1802 59.92 28280.6
-1801 60.82 28291.4
-1800 61.38 28302.3
-1799 62.73 28313.1
-1798 62.99 28324
-1797 62.96 28334.9
-1796 64.42 28345.7
-1795 64.46 28356.6
-1794 65.02 28367.4
-1793 65.85 28378.3
-1792 65.48 28389.1
-1791 65.81 28400
-1790 65.2 28410.9
-1789 65.1 28421.7
-1788 64.99 28432.6
-1787 63.34 28443.4
-1786 62.6 28454.3
-1785 62.42 28465.1
-1784 61.29 28476
-1783 60.96 28486.9
-1782 61.4 28497.7
-1781 60.92 28508.6
-1780 59.66 28519.4
-1779 59.38 28530.3
-1778 60.13 28541.1
-1777 60.52 28552
-1776 60.73 28562.9
-1775 60.34 28573.7
-1774 60.1 28584.6
-1773 59.89 28595.4
-1772 59.9 28606.3
-1771 59.97 28617.1
-1770 59.49 28628
-1769 59.48 28638.9
-1768 61.46 28649.7
-1767 63.45 28660.6
-1766 62.18 28671.4
-1765 59.65 28682.3
-1764 58.22 28693.1
-1763 58.74 28704
-1762 59.05 28714.9
-1761 58.14 28725.7
-1760 57.54 28736.6
-1759 58.11 28747.4
-1758 59.16 28758.3
-1757 60.39 28769.1
-1756 60.76 28780
-1755 60.83 28790.9
-1754 60.37 28801.7
-1753 60.49 28812.6
-1752 60.16 28823.4
-1751 58.8 28834.3
-1750 58.51 28845.1
-1749 59.26 28856
-1748 59.45 28866.9
-1747 58.79 28877.7
-1746 58.34 28888.6
-1745 59.09 28899.4
-1744 59.86 28910.3
-1743 60.36 28921.1
-1742 60.4 28932
-1741 60.51 28942.9
-1740 60.11 28953.7
-1739 59.64 28964.6
-1738 60.12 28975.4
-1737 60.16 28986.3
-1736 58.81 28997.1
-1735 58.58 29008
-1734 58.7 29018.9
-1733 58.59 29029.7
-1732 58.95 29040.6
-1731 60.36 29051.4
-1730 60.93 29062.3
-1729 60.43 29073.1
-1728 58.85 29084
-1727 57.07 29094.9
-1726 55.97 29105.7
-1725 55.98 29116.6
-1724 56.16 29127.4
-1723 56.96 29138.3
-1722 57.89 29149.1
-1721 58.82 29160
-1720 58.24 29170.9
-1719 56.88 29181.7
-1718 54.85 29192.6
-1717 51.84 29203.4
-1716 48.72 29214.3
-1715 46.28 29225.1
-1714 44.67 29236
-1713 42.52 29246.9
-1712 40.78 29257.7
-1711 39.91 29268.6
-1710 41.63 29279.4
-1709 47.6 29290.3
-1708 54.26 29301.1
-1707 57.86 29312
-1706 58.36 29322.9
-1705 58.45 29333.7
-1704 58.14 29344.6
-1703 57.47 29355.4
-1702 56.9 29366.3
-1701 56.36 29377.1
-1700 57.29 29388
-1699 57.76 29398.9
-1698 57.39 29409.7
-1697 57.77 29420.6
-1696 58.32 29431.4
-1695 57.22 29442.3
-1694 56.77 29453.1
-1693 57.52 29464
-1692 59.43 29474.9
-1691 60.42 29485.7
-1690 59.23 29496.6
-1689 57.89 29507.4
-1688 57.83 29518.3
-1687 58.47 29529.1
-1686 59.12 29540
-1685 59.73 29550.9
-1684 59.96 29561.7
-1683 59.84 29572.6
-1682 59.96 29583.4
-1681 59.84 29594.3
-1680 59.94 29605.1
-1679 59.39 29616
-1678 58.27 29626.9
-1677 58.13 29637.7
-1676 59.29 29648.6
-1675 58.23 29659.4
-1674 57.45 29670.3
-1673 58.66 29681.1
-1672 57.92 29692
-1671 57.81 29702.9
-1670 58.57 29713.7
-1669 57.37 29724.6
-1668 57.61 29735.4
-1667 59.02 29746.3
-1666 57.93 29757.1
-1665 59.6 29768
-1664 60.87 29778.9
-1663 58.56 29789.7
-1662 58.78 29800.6
-1661 58.09 29811.4
-1660 56.91 29822.3
-1659 57.54 29833.1
-1658 57.59 29844
-1657 58.34 29854.9
-1656 59.05 29865.7
-1655 58.71 29876.6
-1654 59.14 29887.4
-1653 60.11 29898.3
-1652 59.59 29909.1
-1651 58.82 29920
-1650 58.28 29930.9
-1649 57.64 29941.7
-1648 57.44 29952.6
-1647 56.4 29963.4
-1646 55.36 29974.3
-1645 54.24 29985.1
-1644 54.13 29996
-1643 55.95 30006.9
-1642 57.71 30017.7
-1641 58.71 30028.6
-1640 59.13 30039.4
-1639 59.56 30050.3
-1638 59.98 30061.1
-1637 60.81 30072
-1636 60.56 30079.5
-1635 58.8 30087
-1634 58.16 30094.5
-1633 59.43 30102
-1632 60.58 30109.5
-1631 61.11 30117
-1630 60.06 30124.5
-1629 59.35 30132
-1628 59.78 30139.5
-1627 60.64 30147
-1626 60.93 30154.5
-1625 59.92 30162
-1624 60.68 30169.5
-1623 59.53 30177
-1622 57.37 30184.5
-1621 57.52 30192
-1620 57.79 30199.5
-1619 57.87 30207
-1618 59.07 30214.5
-1617 59.03 30222
-1616 58.41 30229.5
-1615 57.98 30237
-1614 57.14 30244.5
-1613 57.57 30252
-1612 58.54 30259.5
-1611 58.61 30267
-1610 59.15 30274.5
-1609 59.76 30282
-1608 59.84 30289.5
-1607 59.03 30297
-1606 57.92 30304.5
-1605 57.79 30312
-1604 57.76 30319.5
-1603 57.35 30327
-1602 56.6 30334.5
-1601 56.35 30342
-1600 56.18 30349.5
-1599 55.51 30357
-1598 54.41 30364.5
-1597 52.8 30372
-1596 51.18 30379.5
-1595 51 30387
-1594 52.28 30394.5
-1593 52.98 30402
-1592 54.08 30409.5
-1591 55.61 30417
-1590 56.7 30424.5
-1589 58.02 30432
-1588 59.35 30439.5
-1587 59.22 30447
-1586 59.27 30454.5
-1585 60.08 30462
-1584 60.77 30469.5
-1583 61.64 30477
-1582 62.25 30484.5
-1581 62.32 30492
-1580 61.21 30495.5
-1579 59.59 30499
-1578 59.32 30502.6
-1577 58.63 30506.1
-1576 57.34 30509.6
-1575 56.49 30513.2
-1574 56.8 30516.7
-1573 57.95 30520.2
-1572 58.66 30523.7
-1571 58.2 30527.3
-1570 56.96 30530.8
-1569 56.94 30534.3
-1568 58.06 30537.8
-1567 58.31 30541.3
-1566 58.52 30544.9
-1565 58.26 30548.4
-1564 57.79 30551.9
-1563 58.32 30555.5
-1562 58.81 30559
-1561 58.59 30562.5
-1560 58.86 30566
-1559 59.28 30569.5
-1558 58.67 30573.1
-1557 58.48 30576.6
-1556 59.19 30580.1
-1555 58.77 30583.7
-1554 58.05 30587.2
-1553 58.13 30590.7
-1552 57.88 30594.2
-1551 57.63 30597.8
-1550 57.39 30601.3
-1549 57.22 30604.8
-1548 56.74 30608.3
-1547 56.51 30611.8
-1546 56.64 30615.4
-1545 57.01 30618.9
-1544 57.13 30622.4
-1543 56.95 30626
-1542 57.71 30629.5
-1541 58.04 30633
-1540 55.74 30653
-1539 52.25 30673
-1538 49.49 30693
-1537 48.18 30713
-1536 48.52 30733
-1535 48.62 30753
-1534 50.83 30758
-1533 54.49 30763
-1532 56.25 30768
-1531 57.1 30773
-1530 56.79 30778
-1529 55.75 30783
-1528 56.85 30788
-1527 58.73 30793
-1526 59.45 30798
-1525 59.22 30803
-1524 59.22 30808
-1523 59.28 30813
-1522 60.24 30818
-1521 60.06 30823
-1520 59.39 30828
-1519 60.43 30833
-1518 61.03 30838
-1517 60.93 30843
-1516 61.43 30848
-1515 61.37 30853
-1514 60.46 30858
-1513 59.29 30863
-1512 58.37 30868
-1511 59.11 30873
-1510 59.19 30878
-1509 58.87 30883
-1508 59.62 30888
-1507 59.72 30893
-1506 59.29 30898
-1505 58.27 30903
-1504 57.49 30908
-1503 56.76 30913
-1502 55.27 30918
-1501 54.94 30923
-1500 55.56 30928
-1499 55.81 30933
-1498 56.13 30938
-1497 56.86 30943
-1496 56.86 30948
-1495 56.9 30953
-1494 57.45 30958
-1493 56.69 30963
-1492 56.29 30968
-1491 57.26 30973
-1490 57.42 30978
-1489 58.3 30983
-1488 58.85 30988
-1487 57.64 30993
-1486 57.55 30998
-1485 57.81 31003
-1484 58.27 31008
-1483 59.56 31013
-1482 60.31 31018
-1481 59.01 31023
-1480 58.06 31028
-1479 58.45 31033
-1478 58.69 31038
-1477 58.85 31043
-1476 59.18 31048
-1475 58.63 31053
-1474 57.79 31058
-1473 56.61 31063
-1472 55.54 31068
-1471 55.93 31073.8
-1470 56.28 31079.5
-1469 56.06 31085.3
-1468 56.26 31091
-1467 57.46 31096.8
-1466 58.84 31102.5
-1465 59.59 31108.3
-1464 59.87 31114
-1463 59.93 31119.8
-1462 58.98 31125.5
-1461 59.24 31131.3
-1460 59.63 31137
-1459 59.94 31142.8
-1458 60.7 31148.5
-1457 61.06 31154.3
-1456 60.87 31160
-1455 60.12 31162
-1454 59.71 31164.1
-1453 59.04 31166.1
-1452 58.61 31168.1
-1451 59.6 31170.2
-1450 59.95 31172.2
-1449 59.71 31174.3
-1448 59.6 31176.3
-1447 59.42 31178.3
-1446 58.79 31180.4
-1445 58.28 31182.4
-1444 57.72 31184.4
-1443 58.38 31186.5
-1442 59.22 31188.5
-1441 58.87 31190.6
-1440 59.23 31192.6
-1439 60.55 31194.6
-1438 60.21 31196.7
-1437 59.07 31198.7
-1436 58.51 31200.7
-1435 57.53 31202.8
-1434 57.4 31204.8
-1433 57.47 31206.9
-1432 56.95 31208.9
-1431 56.13 31210.9
-1430 54.85 31213
-1429 54.23 31215
-1428 55.91 31219.3
-1427 57.15 31223.6
-1426 57.65 31227.9
-1425 58.18 31232.2
-1424 58.7 31236.5
-1423 58.96 31240.8
-1422 58.99 31245.1
-1421 59.38 31249.4
-1420 59.77 31253.7
-1419 59.97 31258
-1418 59.51 31261.7
-1417 58 31265.3
-1416 57.45 31269
-1415 58.18 31272.7
-1414 58.15 31276.3
-1413 57.68 31280
-1412 57.74 31283.7
-1411 58.6 31287.3
-1410 58.9 31291
-1409 58.36 31294.7
-1408 57.72 31298.3
-1407 57.24 31302
-1406 57 31305.7
-1405 56.92 31309.3
-1404 57.42 31313
-1403 59.43 31316.7
-1402 60.48 31320.3
-1401 60.05 31324
-1400 59.12 31335.7
-1399 57.76 31347.4
-1398 57.27 31359.1
-1397 56.98 31370.8
-1396 56.08 31382.5
-1395 55.63 31394.2
-1394 56.31 31405.8
-1393 55.49 31417.5
-1392 54.28 31429.2
-1391 54.54 31440.9
-1390 54.88 31452.6
-1389 54.49 31464.3
-1388 54.29 31476
-1387 54.7 31483.6
-1386 54.98 31491.3
-1385 55.69 31498.9
-1384 57.39 31506.6
-1383 58.84 31514.2
-1382 58.55 31521.9
-1381 58.3 31529.5
-1380 58.42 31537.2
-1379 58.27 31544.8
-1378 58.03 31552.5
-1377 58.46 31560.1
-1376 59.36 31567.8
-1375 59.8 31575.4
-1374 58.92 31583.1
-1373 58.29 31590.7
-1372 57.71 31598.4
-1371 56.64 31606
-1370 57.06 31612.9
-1369 57.86 31619.8
-1368 57.23 31626.6
-1367 56.92 31633.5
-1366 57.23 31640.4
-1365 56.28 31647.3
-1364 55.05 31654.1
-1363 54.73 31661
-1362 55.54 31663.3
-1361 56.58 31665.6
-1360 57.78 31668
-1359 58.07 31670.3
-1358 57.53 31672.6
-1357 58.51 31674.9
-1356 60.57 31677.2
-1355 60.77 31679.5
-1354 59.94 31681.9
-1353 59.84 31684.2
-1352 58.43 31686.5
-1351 58.95 31688.8
-1350 59.12 31691.1
-1349 57.85 31693.4
-1348 58.7 31695.8
-1347 58.46 31698.1
-1346 56.85 31700.4
-1345 56.54 31702.7
-1344 55.56 31705
-1343 55.38 31707.3
-1342 56.11 31709.7
-1341 56.12 31712
-1340 56.66 31714.3
-1339 56.28 31716.6
-1338 56.08 31718.9
-1337 57.03 31721.2
-1336 56.75 31723.6
-1335 56.08 31725.9
-1334 56.64 31728.2
-1333 56.99 31730.5
-1332 56.85 31732.8
-1331 56.72 31735.1
-1330 56.69 31737.5
-1329 56.22 31739.8
-1328 56.15 31742.1
-1327 55.06 31744.4
-1326 53.71 31746.7
-1325 53.5 31749
-1324 53.77 31751.4
-1323 52.73 31753.7
-1322 52.15 31756
-1321 52.57 31759.5
-1320 53.35 31763
-1319 54.47 31766.5
-1318 54.81 31770
-1317 54.43 31779.6
-1316 54.2 31789.1
-1315 54.2 31798.7
-1314 53.87 31808.3
-1313 54.33 31817.9
-1312 54.17 31827.4
-1311 53.43 31837
-1310 54.57 31842.2
-1309 56.57 31847.4
-1308 56.99 31852.6
-1307 56.34 31857.8
-1306 56.05 31862.9
-1305 57.24 31868.1
-1304 58.61 31873.3
-1303 59.25 31878.5
-1302 59.77 31883.7
-1301 60.01 31888.9
-1300 60.14 31894.1
-1299 60.18 31899.3
-1298 60.87 31904.4
-1297 62.15 31909.6
-1296 63.38 31914.8
-1295 63.7 31920
-1294 62.95 31922.1
-1293 62.19 31924.2
-1292 61.39 31926.3
-1291 60.29 31928.3
-1290 58.76 31930.4
-1289 57.81 31932.5
-1288 58.24 31934.6
-1287 59.11 31936.7
-1286 59.66 31938.8
-1285 60.43 31940.8
-1284 61.02 31942.9
-1283 60.71 31945
-1282 60.11 31947.1
-1281 60.05 31949.2
-1280 58.69 31951.3
-1279 58.44 31953.3
-1278 60.18 31955.4
-1277 61.1 31957.5
-1276 60.33 31959.6
-1275 59.41 31961.7
-1274 58.08 31963.8
-1273 58.23 31965.8
-1272 58.35 31967.9
-1271 57.16 31970
-1270 56.36 31972.1
-1269 56.85 31974.2
-1268 56.68 31976.3
-1267 56.04 31978.3
-1266 55.92 31980.4
-1265 56.17 31982.5
-1264 56.41 31984.6
-1263 56.39 31986.7
-1262 56.15 31988.8
-1261 56.12 31990.8
-1260 57.2 31992.9
-1259 58.4 31995
-1258 57.9 32005.2
-1257 56.27 32015.4
-1256 55.46 32025.6
-1255 55.87 32035.8
-1254 56.47 32045.9
-1253 56.44 32056.1
-1252 55.9 32066.3
-1251 55.42 32076.5
-1250 55.11 32086.7
-1249 53.97 32096.9
-1248 53.37 32107.1
-1247 53.46 32117.3
-1246 53.12 32127.4
-1245 51.95 32137.6
-1244 50.96 32147.8
-1243 50.77 32158
-1242 51.44 32164.3
-1241 52.42 32170.7
-1240 52.57 32177
-1239 52.96 32183.3
-1238 53.28 32189.7
-1237 53.14 32196
-1236 54.45 32202.3
-1235 55.64 32208.7
-1234 55.43 32215
-1233 55.84 32221.3
-1232 56.11 32227.7
-1231 56.66 32234
-1230 57.3 32240.3
-1229 57.54 32246.7
-1228 57.56 32253
-1227 57.9 32259.3
-1226 59.03 32265.7
-1225 59.98 32272
-1224 59.62 32275.2
-1223 59.36 32278.4
-1222 58.89 32281.7
-1221 57.36 32284.9
-1220 56.39 32288.1
-1219 56.37 32291.3
-1218 56.06 32294.6
-1217 55.39 32297.8
-1216 55.17 32301
-1215 55.94 32303.6
-1214 56.47 32306.2
-1213 56.97 32308.7
-1212 57.04 32311.3
-1211 57.56 32313.9
-1210 57.96 32316.5
-1209 58.5 32319
-1208 59.51 32321.6
-1207 60.19 32324.2
-1206 60.96 32326.8
-1205 60.87 32329.3
-1204 60.14 32331.9
-1203 60.59 32334.5
-1202 59.75 32337
-1201 58.14 32339.6
-1200 58 32342.2
-1199 57.38 32344.8
-1198 57.2 32347.3
-1197 58.46 32349.9
-1196 59.32 32352.5
-1195 59.68 32355.1
-1194 59.11 32357.7
-1193 57.57 32360.2
-1192 56.88 32362.8
-1191 57.17 32365.4
-1190 57.49 32368
-1189 57.84 32370.5
-1188 59.08 32373.1
-1187 59.03 32375.7
-1186 57.25 32378.3
-1185 57.74 32380.8
-1184 58.61 32383.4
-1183 59.24 32386
-1182 59.57 32388.5
-1181 59.08 32391.1
-1180 59.17 32393.7
-1179 58.85 32396.3
-1178 58.23 32398.8
-1177 59.38 32401.4
-1176 60.07 32404
-1175 59.3 32424.7
-1174 57.29 32445.4
-1173 56.69 32466.1
-1172 56.72 32486.9
-1171 56.69 32507.6
-1170 56.24 32528.3
-1169 55.39 32549
-1168 55.75 32556.6
-1167 57.16 32564.1
-1166 58.4 32571.7
-1165 60.68 32579.2
-1164 63.31 32586.8
-1163 64.16 32594.3
-1162 64.02 32601.9
-1161 63.87 32609.4
-1160 63.66 32617
-1159 64.03 32624.6
-1158 64.03 32632.1
-1157 64.07 32639.7
-1156 64.09 32647.2
-1155 64.04 32654.8
-1154 63.79 32662.3
-1153 64.08 32669.9
-1152 65.97 32677.4
-1151 66.2 32685
-1150 64.48 32688.4
-1149 62.68 32691.8
-1148 61.25 32695.2
-1147 59.87 32698.6
-1146 59.48 32702
-1145 59.16 32705.4
-1144 57.97 32708.8
-1143 58.66 32712.2
-1142 59.85 32715.6
-1141 59.1 32719
-1140 57.49 32722.4
-1139 57.29 32725.8
-1138 57.81 32729.2
-1137 58.64 32732.6
-1136 58.54 32736
-1135 59.1 32739.4
-1134 60.06 32742.8
-1133 61.52 32746.2
-1132 62.9 32749.6
-1131 63.45 32753
-1130 62.66 32765.5
-1129 61.94 32777.9
-1128 62.07 32790.4
-1127 62.03 32802.8
-1126 61.44 32815.3
-1125 61.07 32827.7
-1124 59.34 32840.2
-1123 57.47 32852.6
-1122 56.99 32865.1
-1121 56.74 32877.5
-1120 56.54 32890
-1119 57.19 32897.8
-1118 57.77 32905.5
-1117 57.53 32913.3
-1116 57.37 32921
-1115 56.92 32928.8
-1114 56.12 32936.5
-1113 55.6 32944.3
-1112 55.35 32952
-1111 56.65 32956.1
-1110 57.68 32960.3
-1109 58.75 32964.4
-1108 60.66 32968.6
-1107 61.7 32972.7
-1106 60.25 32976.8
-1105 58.18 32981
-1104 57.7 32985.1
-1103 57.59 32989.2
-1102 57.98 32993.4
-1101 58.78 32997.5
-1100 59.75 33001.7
-1099 59.67 33005.8
-1098 58.63 33009.9
-1097 59.08 33014.1
-1096 60.35 33018.2
-1095 61.37 33022.3
-1094 62.07 33026.5
-1093 62.07 33030.6
-1092 62.11 33034.8
-1091 62.22 33038.9
-1090 61.82 33043
-1089 61.29 33047.2
-1088 60.89 33051.3
-1087 60.85 33055.4
-1086 60.75 33059.6
-1085 60.84 33063.7
-1084 61.79 33067.9
-1083 62.87 33072
-1082 62.56 33078
-1081 62 33084.1
-1080 62.66 33090.1
-1079 63.04 33096.1
-1078 63.13 33102.2
-1077 62.94 33108.2
-1076 62.2 33114.2
-1075 62.05 33120.3
-1074 61.87 33126.3
-1073 62.72 33132.3
-1072 64.48 33138.4
-1071 65.22 33144.4
-1070 63.71 33150.4
-1069 62.7 33156.5
-1068 61.51 33162.5
-1067 60.33 33168.5
-1066 61.03 33174.6
-1065 60.47 33180.6
-1064 59.66 33186.6
-1063 60.38 33192.7
-1062 60.2 33198.7
-1061 59.49 33204.7
-1060 59.85 33210.8
-1059 59.67 33216.8
-1058 58.94 33222.8
-1057 59.06 33228.9
-1056 58.75 33234.9
-1055 58.12 33240.9
-1054 57.59 33247
-1053 56.79 33253
-1052 56.26 33262.5
-1051 56.22 33272
-1050 56.06 33281.5
-1049 56.76 33291
-1048 57.18 33300.5
-1047 56.17 33310
-1046 56.63 33318.1
-1045 57.6 33326.2
-1044 58.09 33334.3
-1043 58.35 33342.4
-1042 58.8 33350.6
-1041 58.98 33358.7
-1040 60.24 33366.8
-1039 62.16 33374.9
-1038 62.92 33383
-1037 61.18 33386.6
-1036 59.18 33390.2
-1035 58.7 33393.8
-1034 58.38 33397.4
-1033 57.71 33401
-1032 58.68 33404.6
-1031 60.14 33408.2
-1030 60.07 33411.8
-1029 59 33415.4
-1028 57.88 33419
-1027 57.68 33422.6
-1026 58.18 33426.2
-1025 58.7 33429.8
-1024 59.58 33433.4
-1023 61.13 33437
-1022 60.44 33440.7
-1021 59.66 33444.3
-1020 60.97 33447.9
-1019 62.21 33451.5
-1018 63.79 33455.1
-1017 63.33 33458.7
-1016 62.18 33462.3
-1015 63.29 33465.9
-1014 63.86 33469.5
-1013 63.44 33473.1
-1012 63.63 33476.7
-1011 62.56 33480.3
-1010 61.52 33483.9
-1009 61.85 33487.5
-1008 61.36 33491.1
-1007 60.33 33494.7
-1006 59.96 33498.3
-1005 59.78 33501.9
-1004 58.97 33505.5
-1003 58.09 33509.1
-1002 59.33 33512.7
-1001 60.96 33516.3
-1000 61.98 33519.9
-999 62.66 33523.5
-998 61.85 33527.1
-997 61.14 33530.7
-996 61.54 33534.3
-995 61.47 33537.9
-994 60.44 33541.5
-993 59.93 33545.1
-992 59.27 33548.7
-991 58.52 33552.3
-990 58.16 33556
-989 58.38 33559.6
-988 59.72 33563.2
-987 61.41 33566.8
-986 62.84 33570.4
-985 63.63 33574
-984 62.53 33577.6
-983 61.01 33581.2
-982 60.14 33584.8
-981 59.66 33588.4
-980 59.51 33592
-979 59.15 33595.6
-978 57.79 33599.2
-977 57.39 33602.8
-976 56.83 33606.4
-975 55.85 33610
-974 56.32 33619
-973 57.85 33628
-972 58.7 33637
-971 58.44 33646
-970 58.1 33655
-969 58.52 33664
-968 59.44 33673
-967 60.23 33682
-966 61.09 33691
-965 61.51 33700
-964 62.27 33709
-963 62.64 33718
-962 62.84 33727
-961 63.86 33736
-960 64.53 33745
-959 64.06 33754
-958 64.59 33763
-957 65.41 33772
-956 64.59 33779.1
-955 62.87 33786.2
-954 62.09 33793.3
-953 61.42 33800.4
-952 60.73 33807.5
-951 60.03 33814.6
-950 60.5 33821.7
-949 62.18 33828.8
-948 63.26 33835.9
-947 63.02 33843
-946 62.9 33850
-945 62.64 33857.1
-944 62.73 33864.2
-943 62.46 33871.3
-942 61.94 33878.4
-941 61.56 33885.5
-940 61.28 33892.6
-939 59.61 33899.7
-938 58.49 33906.8
-937 58.23 33913.9
-936 57.77 33921
-935 58.12 33927.6
-934 59.8 33934.2
-933 61.49 33940.8
-932 62.88 33947.4
-931 63.24 33953.9
-930 63.1 33960.5
-929 62.52 33967.1
-928 62.88 33973.7
-927 62.64 33980.3
-926 60.96 33986.9
-925 59.34 33993.5
-924 58.18 34000.1
-923 57.27 34006.6
-922 56.46 34013.2
-921 55.81 34019.8
-920 55.58 34026.4
-919 55.67 34033
-918 57.12 34038
-917 58.98 34043
-916 61.29 34048
-915 62.9 34053
-914 63.16 34058
-913 63.44 34063
-912 63.64 34068
-911 62.71 34073
-910 61.76 34078
-909 62.64 34083
-908 64.29 34088
-907 64.69 34093
-906 65.2 34098
-905 66.3 34103
-904 67.21 34108
-903 68.35 34113
-902 68.84 34118
-901 68.72 34132.6
-900 68.37 34147.3
-899 67.09 34161.9
-898 66.39 34176.5
-897 66.45 34191.1
-896 65.32 34205.8
-895 64.46 34220.4
-894 65.12 34235
-893 64.02 34251.1
-892 62.92 34267.3
-891 62.77 34283.4
-890 60.9 34299.5
-889 59.01 34315.6
-888 59.62 34331.8
-887 59.29 34347.9
-886 58.43 34364
-885 60.13 34373.5
-884 61.43 34383.1
-883 59.87 34392.6
-882 59.04 34402.1
-881 61.05 34411.6
-880 61.64 34421.2
-879 61.08 34430.7
-878 61.28 34440.2
-877 62.02 34449.7
-876 64.06 34459.3
-875 66.13 34468.8
-874 67.61 34478.3
-873 67.25 34487.8
-872 65.88 34497.4
-871 64.27 34506.9
-870 64.03 34516.4
-869 64.01 34525.9
-868 63.2 34535.5
-867 63.21 34545
-866 63.3 34548.9
-865 63.66 34552.8
-864 64.11 34556.8
-863 65.42 34560.7
-862 67 34564.6
-861 68.12 34568.5
-860 68.06 34572.5
-859 67.55 34576.4
-858 67.33 34580.3
-857 67.05 34584.2
-856 66.44 34588.2
-855 66.82 34592.1
-854 66.86 34596
-853 65.53 34603.8
-852 63.99 34611.7
-851 62.83 34619.5
-850 61.99 34627.4
-849 62.39 34635.2
-848 62.9 34643.1
-847 62.48 34650.9
-846 61.28 34658.8
-845 59.75 34666.6
-844 59.32 34674.5
-843 60.34 34682.3
-842 61.12 34690.1
-841 60.7 34698
-840 60.48 34705.8
-839 61.72 34713.7
-838 61.19 34721.5
-837 58.89 34729.4
-836 59.01 34737.2
-835 59.18 34745.1
-834 58.18 34752.9
-833 57.67 34760.8
-832 57.58 34768.6
-831 58.2 34776.4
-830 58.51 34784.3
-829 59.63 34792.1
-828 60.31 34800
-827 59.53 34807.8
-826 58.88 34815.7
-825 59.66 34823.5
-824 59.9 34831.4
-823 59.56 34839.2
-822 60.08 34847
-821 60.83 34854.9
-820 61.39 34862.7
-819 60.78 34870.6
-818 60.84 34878.4
-817 61.79 34886.3
-816 63.44 34894.1
-815 64.64 34902
-814 64.11 34909.8
-813 62.74 34917.7
-812 62.25 34925.5
-811 62.93 34933.3
-810 64.57 34941.2
-809 65.56 34949
-808 65.42 34956.9
-807 64.85 34964.7
-806 65.36 34972.6
-805 65.47 34980.4
-804 65.21 34988.3
-803 65.33 34996.1
-802 65.52 35004
-801 64.71 35011.8
-800 62.95 35019.6
-799 60.16 35027.5
-798 58.35 35035.3
-797 58.35 35043.2
-796 58.36 35051
-795 58.5 35058.9
-794 58.55 35066.7
-793 58.17 35074.6
-792 58.64 35082.4
-791 60.2 35090.3
-790 61.4 35098.1
-789 61.04 35105.9
-788 60.74 35113.8
-787 61.22 35121.6
-786 60.82 35129.5
-785 58.84 35137.3
-784 58.69 35145.2
-783 58.78 35153
-782 58.7 35160.9
-781 58.96 35168.7
-780 58.84 35176.5
-779 59.19 35184.4
-778 60.89 35192.2
-777 62.51 35200.1
-776 63.19 35207.9
-775 63.96 35215.8
-774 64.07 35223.6
-773 65.39 35231.5
-772 66.6 35239.3
-771 66.73 35247.2
-770 67.09 35255
-769 66.56 35262.1
-768 65.67 35269.2
-767 65.16 35276.3
-766 63.54 35283.4
-765 62.23 35290.4
-764 62.98 35297.5
-763 63.22 35304.6
-762 62.91 35311.7
-761 63.35 35318.8
-760 63.94 35325.9
-759 63.78 35333
-758 63.34 35340.1
-757 63.68 35347.1
-756 63.33 35354.2
-755 62.38 35361.3
-754 61.7 35368.4
-753 62.07 35375.5
-752 61.97 35382.6
-751 60.94 35389.7
-750 60.52 35396.8
-749 61.74 35403.9
-748 63.17 35410.9
-747 63.6 35418
-746 62.47 35425.1
-745 60.51 35432.2
-744 60.22 35439.3
-743 60.39 35446.4
-742 59.45 35453.5
-741 58.82 35460.6
-740 58.74 35467.6
-739 59.06 35474.7
-738 58.2 35481.8
-737 56.45 35488.9
-736 56.1 35496
-735 56.56 35504.4
-734 57.92 35512.9
-733 59.94 35521.3
-732 61.21 35529.8
-731 62.17 35538.2
-730 63.19 35546.7
-729 63.97 35555.1
-728 65.09 35563.6
-727 65.42 35572
-726 64.26 35578.7
-725 62.96 35585.3
-724 61.99 35592
-723 62.08 35598.7
-722 63.34 35605.3
-721 64.19 35612
-720 64.34 35618.7
-719 63.1 35625.3
-718 62.47 35632
-717 62.06 35638.7
-716 61.9 35645.3
-715 61.4 35652
-714 59.29 35658.7
-713 57.15 35665.3
-712 57.21 35672
-711 57.68 35678.7
-710 57.71 35685.3
-709 58.67 35692
-708 60.59 35698.7
-707 60.7 35705.3
-706 59.14 35712
-705 57.29 35718.7
-704 56.18 35725.3
-703 56.06 35732
-702 56.3 35738.7
-701 57.48 35745.3
-700 58.13 35752
-699 56.99 35758.7
-698 56.9 35765.3
-697 57.42 35772
-696 57.82 35778.7
-695 58.36 35785.3
-694 58.88 35792
-693 59.25 35798.7
-692 59.36 35805.3
-691 59.31 35812
-690 59.06 35818.7
-689 59.33 35825.3
-688 59.84 35832
-687 59.94 35838.7
-686 59.59 35845.3
-685 59.34 35852
-684 58.58 35858.7
-683 57.68 35865.3
-682 57.23 35872
-681 58.01 35878.7
-680 58.82 35885.3
-679 59.98 35892
-678 61.39 35898.7
-677 62.84 35905.3
-676 63.09 35912
-675 62.95 35918.7
-674 63.85 35925.3
-673 64.42 35932
-672 63.94 35935.5
-671 63.76 35939
-670 62.96 35942.5
-669 61.94 35946
-668 61.22 35949.5
-667 61.37 35953
-666 61.6 35956.5
-665 61.01 35960
-664 59.76 35963.5
-663 59.53 35967
-662 60.58 35970.5
-661 62.26 35974
-660 63.38 35977.5
-659 63.23 35981
-658 62.49 35984.5
-657 62.39 35988
-656 62.91 35991.5
-655 63.76 35995
-654 63.95 35998.5
-653 64.94 36002
-652 66.32 36005.5
-651 66.41 36009
-650 65.77 36015.1
-649 65.24 36021.1
-648 64.32 36027.2
-647 63.57 36033.2
-646 63.68 36039.3
-645 63.76 36045.3
-644 62.83 36051.4
-643 61.03 36057.4
-642 59.48 36063.5
-641 58.83 36069.6
-640 58.98 36075.6
-639 59.79 36081.7
-638 60.86 36087.7
-637 61.94 36093.8
-636 61.58 36099.8
-635 59.64 36105.9
-634 58 36111.9
-633 57.53 36118
-632 57.9 36124.1
-631 57.85 36130.1
-630 57.09 36136.2
-629 56.64 36142.2
-628 55.49 36148.3
-627 54.76 36154.3
-626 54.84 36160.4
-625 55.96 36166.4
-624 56.36 36172.5
-623 56.91 36178.6
-622 57.57 36184.6
-621 58.07 36190.7
-620 58 36196.7
-619 57.42 36202.8
-618 56.51 36208.8
-617 55.41 36214.9
-616 55.01 36220.9
-615 54.52 36227
-614 54.7 36232.1
-613 55.5 36237.2
-612 56.51 36242.3
-611 57.02 36247.4
-610 57.35 36252.5
-609 57.71 36257.7
-608 57.22 36262.8
-607 57.41 36267.9
-606 58.8 36273
-605 59.66 36278.1
-604 60.01 36283.2
-603 60.08 36288.3
-602 59.72 36293.4
-601 59.75 36298.5
-600 60.28 36303.6
-599 60.73 36308.8
-598 61.96 36313.9
-597 62.41 36319
-596 61.74 36324.1
-595 62.16 36329.2
-594 62.95 36334.3
-593 62.3 36339.4
-592 61.64 36344.5
-591 62.22 36349.6
-590 61.76 36354.7
-589 60.91 36359.8
-588 60.57 36365
-587 59 36370.1
-586 57.89 36375.2
-585 58.25 36380.3
-584 58.15 36385.4
-583 58.17 36390.5
-582 58.55 36395.6
-581 59.26 36400.7
-580 61.02 36405.8
-579 63.27 36410.9
-578 64.08 36416
-577 63.66 36421.2
-576 62.18 36426.3
-575 59.62 36431.4
-574 58.83 36436.5
-573 57.87 36441.6
-572 57.11 36446.7
-571 58.68 36451.8
-570 58.51 36456.9
-569 56.37 36462
-568 55.44 36467.1
-567 55.58 36472.3
-566 56.14 36477.4
-565 57.4 36482.5
-564 56.73 36487.6
-563 55.75 36492.7
-562 56.6 36497.8
-561 56.45 36502.9
-560 56.13 36508
-559 56.81 36513.1
-558 56.02 36518.2
-557 55.18 36523.3
-556 55.17 36528.5
-555 54.92 36533.6
-554 54.56 36538.7
-553 53.22 36543.8
-552 51.98 36548.9
-551 51.93 36554
-550 52.7 36559.3
-549 53.29 36564.6
-548 52.67 36569.9
-547 52.41 36575.2
-546 52.56 36580.5
-545 53.27 36585.8
-544 54.45 36591.1
-543 55.49 36596.4
-542 54.62 36601.7
-541 54.2 36607
-540 55.53 36609.7
-539 56.94 36612.3
-538 58.12 36615
-537 59.38 36617.7
-536 61.35 36620.3
-535 61.26 36623
-534 60.33 36625.7
-533 59.82 36628.3
-532 59.72 36631
-531 59.76 36633.7
-530 59.92 36636.3
-529 60.45 36639
-528 61.36 36641.7
-527 62.51 36644.3
-526 63.2 36647
-525 62.43 36649.6
-524 61.37 36652.3
-523 59.56 36654.9
-522 57.9 36657.6
-521 57.02 36660.2
-520 56.27 36662.9
-519 55.68 36665.5
-518 55.87 36668.1
-517 57.18 36670.8
-516 58.78 36673.4
-515 59.8 36676.1
-514 60.68 36678.7
-513 62.33 36681.4
-512 63.07 36684
-511 62.05 36689.9
-510 61.77 36695.8
-509 62.59 36701.7
-508 62.32 36707.5
-507 61.84 36713.4
-506 61.71 36719.3
-505 61.13 36725.2
-504 60.02 36731.1
-503 59.91 36737
-502 60.15 36742.9
-501 60.24 36748.8
-500 60.07 36754.6
-499 59.41 36760.5
-498 58.48 36766.4
-497 57.55 36772.3
-496 56.66 36778.2
-495 56.2 36784.1
-494 56.4 36790
-493 55.75 36795.8
-492 55.05 36801.7
-491 55.24 36807.6
-490 56.12 36813.5
-489 56.71 36819.4
-488 56.63 36825.3
-487 56.9 36831.2
-486 57.51 36837
-485 57.45 36842.9
-484 56.54 36848.8
-483 55.31 36854.7
-482 53.51 36860.6
-481 52.55 36866.5
-480 53.08 36872.4
-479 53.93 36878.3
-478 53.67 36884.1
-477 52.87 36890
-476 53.47 36895.9
-475 54.91 36901.8
-474 54.96 36907.7
-473 54.14 36913.6
-472 52.82 36919.5
-471 51.06 36925.3
-470 50.2 36931.2
-469 50.16 36937.1
-468 49.73 36943
-467 50.31 36946.7
-466 52.02 36950.4
-465 53.78 36954.1
-464 54.54 36957.8
-463 55.01 36961.5
-462 56.14 36965.3
-461 56.57 36969
-460 55.93 36972.7
-459 55.38 36976.4
-458 56.37 36980.1
-457 58.68 36983.8
-456 60.12 36987.5
-455 59.68 36991.2
-454 58.66 36994.9
-453 58.42 36998.6
-452 58.83 37002.3
-451 59.36 37006
-450 59.82 37009.8
-449 59.26 37013.5
-448 60.06 37017.2
-447 63.13 37020.9
-446 65.11 37024.6
-445 65.32 37028.3
-444 65.94 37032
-443 64.1 37035.9
-442 62.69 37039.8
-441 63.33 37043.7
-440 61.94 37047.6
-439 61.28 37051.5
-438 61.8 37055.5
-437 60.69 37059.4
-436 60.97 37063.3
-435 61.56 37067.2
-434 61.48 37071.1
-433 61.71 37075
-432 61.13 37078.9
-431 60 37082.8
-430 59.51 37086.7
-429 59.6 37090.6
-428 59.47 37094.5
-427 59.46 37098.5
-426 59.37 37102.4
-425 60.1 37106.3
-424 60.56 37110.2
-423 61.45 37114.1
-422 62.85 37118
-421 61.76 37123
-420 60.46 37128
-419 60.92 37133
-418 60.75 37138
-417 60.21 37143
-416 59.6 37148
-415 59.53 37153
-414 60.06 37158
-413 60.52 37163
-412 60.22 37168.4
-411 59.73 37173.8
-410 59.91 37179.2
-409 60.7 37184.6
-408 61.55 37190
-407 61.23 37202.4
-406 59.95 37214.8
-405 58.65 37227.2
-404 57.67 37239.6
-403 57.5 37252
-402 56.95 37264.4
-401 56.21 37276.8
-400 56.12 37289.2
-399 56.83 37301.6
-398 57.95 37314
-397 58.2 37326.4
-396 58.58 37338.8
-395 59.09 37351.2
-394 59.33 37363.6
-393 59.03 37376
-392 59.58 37381.9
-391 60.39 37387.9
-390 61.58 37393.8
-389 62.94 37399.7
-388 63.19 37405.6
-387 61.89 37411.6
-386 60.89 37417.5
-385 60.36 37423.4
-384 59.86 37429.3
-383 59.88 37435.3
-382 60.19 37441.2
-381 60.83 37447.1
-380 61.06 37453
-379 60.94 37459
-378 61.24 37464.9
-377 61.76 37470.8
-376 62 37476.8
-375 62.06 37482.7
-374 61.44 37488.6
-373 61.23 37494.5
-372 61.61 37500.5
-371 61.7 37506.4
-370 61.61 37512.3
-369 62.22 37518.2
-368 62.28 37524.2
-367 61.12 37530.1
-366 60.28 37536
-365 60.72 37542
-364 61.89 37547.9
-363 62.91 37553.8
-362 63.62 37559.7
-361 63.31 37565.7
-360 62.19 37571.6
-359 61.25 37577.5
-358 59.7 37583.4
-357 58.45 37589.4
-356 58.38 37595.3
-355 59.22 37601.2
-354 59.4 37607.1
-353 60.01 37613.1
-352 60.04 37619
-351 59.02 37624.3
-350 58.24 37629.6
-349 57.45 37634.9
-348 56.66 37640.1
-347 55.79 37645.4
-346 55.65 37650.7
-345 55.58 37656
-344 56.09 37659.9
-343 56.21 37663.8
-342 56.11 37667.6
-341 56.65 37671.5
-340 57.65 37675.4
-339 58.12 37679.3
-338 57.72 37683.1
-337 57.25 37687
-336 57.16 37690.9
-335 57.8 37694.8
-334 58.42 37698.6
-333 58.81 37702.5
-332 59.01 37706.4
-331 58.52 37710.3
-330 58.32 37714.1
-329 58.84 37718
-328 59.08 37721.9
-327 59.19 37725.8
-326 58.86 37729.6
-325 58.89 37733.5
-324 59.45 37737.4
-323 60.84 37741.3
-322 61.74 37745.1
-321 62.11 37749
-320 61.75 37752.6
-319 61.83 37756.2
-318 61.58 37759.8
-317 61.84 37763.4
-316 62.04 37767
-315 61.45 37774.2
-314 60.25 37781.4
-313 60.32 37788.7
-312 60.97 37795.9
-311 61.55 37803.1
-310 61.33 37810.3
-309 61.5 37817.6
-308 62.16 37824.8
-307 62.96 37832
-306 62.43 37836.7
-305 61.4 37841.4
-304 60.51 37846.1
-303 60.12 37850.8
-302 59.71 37855.5
-301 59.22 37860.2
-300 59.35 37864.9
-299 59.78 37869.6
-298 60.84 37874.3
-297 62.11 37879
-296 62.73 37883.7
-295 63.06 37888.4
-294 64.03 37893.1
-293 63.93 37897.8
-292 62.35 37902.5
-291 60.21 37907.2
-290 59.15 37911.9
-289 59.82 37916.6
-288 60.91 37921.3
-287 61.13 37926
-286 60.82 37931.8
-285 59.61 37937.6
-284 58.1 37943.3
-283 57.31 37949.1
-282 56.56 37954.9
-281 56.29 37960.7
-280 55.66 37966.4
-279 54.73 37972.2
-278 53.37 37978
-277 53.12 37983.8
-276 55.34 37989.5
-275 58.11 37995.3
-274 59.62 38001.1
-273 60.18 38006.9
-272 59.53 38012.6
-271 58.92 38018.4
-270 59.19 38024.2
-269 59.7 38030
-268 59.47 38035.8
-267 59.13 38041.5
-266 59.54 38047.3
-265 60.66 38053.1
-264 60.89 38058.9
-263 60.43 38064.6
-262 61.08 38070.4
-261 61.67 38076.2
-260 61.56 38082
-259 61.97 38087.7
-258 62.65 38093.5
-257 63.38 38099.3
-256 63.3 38105.1
-255 63.65 38110.8
-254 63.27 38116.6
-253 63.16 38122.4
-252 63.5 38128.2
-251 63.5 38133.9
-250 63.5 38139.7
-249 63.46 38145.5
-248 62.8 38151.3
-247 61.94 38157.1
-246 61.58 38162.8
-245 61.84 38168.6
-244 62.2 38174.4
-243 62.17 38180.2
-242 63.22 38185.9
-241 64.43 38191.7
-240 64.43 38197.5
-239 62.91 38203.3
-238 62.04 38209
-237 61.53 38214.8
-236 61.01 38220.6
-235 60.61 38226.4
-234 60.14 38232.1
-233 60.14 38237.9
-232 60.17 38243.7
-231 60.55 38249.5
-230 60.77 38255.3
-229 60.51 38261
-228 60.12 38266.8
-227 59.76 38272.6
-226 59.87 38278.4
-225 59.47 38284.1
-224 59.16 38289.9
-223 59.91 38295.7
-222 60.11 38301.5
-221 59.58 38307.2
-220 59.24 38313
-219 59.61 38318.8
-218 59.57 38324.6
-217 58.91 38330.3
-216 58.19 38336.1
-215 58.35 38341.9
-214 58.71 38347.7
-213 58.67 38353.4
-212 58.05 38359.2
-211 57.7 38365
-210 57.96 38369.9
-209 58.48 38374.8
-208 59.27 38379.8
-207 60.03 38384.7
-206 60.42 38389.6
-205 60.79 38394.5
-204 60.86 38399.4
-203 59.84 38404.4
-202 59.06 38409.3
-201 58.32 38414.2
-200 58.34 38419.1
-199 58.63 38424
-198 59.52 38429
-197 60.26 38433.9
-196 60.33 38438.8
-195 59.45 38443.7
-194 59.23 38448.6
-193 59.86 38453.6
-192 60.36 38458.5
-191 60.39 38463.4
-190 60.42 38468.3
-189 60.26 38473.2
-188 60.05 38478.2
-187 60.84 38483.1
-186 61.67 38488
-185 61.03 38495.7
-184 60.53 38503.4
-183 60.52 38511
-182 60.4 38518.7
-181 60.52 38526.4
-180 60.27 38534.1
-179 60 38541.7
-178 59.48 38549.4
-177 59.28 38557.1
-176 60.26 38564.8
-175 60.38 38572.5
-174 60.13 38580.1
-173 59.81 38587.8
-172 58.64 38595.5
-171 57.5 38603.2
-170 56.98 38610.8
-169 56.61 38618.5
-168 56.66 38626.2
-167 57.44 38633.9
-166 58.06 38641.5
-165 58.43 38649.2
-164 58.36 38656.9
-163 57.34 38664.6
-162 56.45 38672.3
-161 56.1 38679.9
-160 56.5 38687.6
-159 56.86 38695.3
-158 56.81 38703
-157 56.04 38710.6
-156 55.52 38718.3
-155 55.21 38726
-154 56.2 38732.9
-153 57.99 38739.8
-152 58.88 38746.6
-151 59.21 38753.5
-150 58.64 38760.4
-149 57.51 38767.3
-148 57.16 38774.2
-147 57.41 38781.1
-146 57.7 38787.9
-145 58.52 38794.8
-144 59.9 38801.7
-143 60.49 38808.6
-142 60.33 38815.5
-141 59.96 38822.4
-140 59.93 38829.2
-139 60.94 38836.1
-138 61.08 38843
-137 59.19 38846.1
-136 58.39 38849.2
-135 57.75 38852.3
-134 57.77 38855.4
-133 58.46 38858.5
-132 59.95 38861.5
-131 61.72 38864.6
-130 62.37 38867.7
-129 62.65 38870.8
-128 62.9 38873.9
-127 63 38877
-126 62.58 38888.9
-125 61.72 38900.7
-124 61.31 38912.6
-123 60.67 38924.4
-122 60.76 38936.3
-121 62 38948.1
-120 62.43 38960
-119 61.44 38971.5
-118 61.22 38983
-117 61.75 38994.5
-116 60.58 39006
-115 57.53 39017.5
-114 55.31 39029
-113 55.21 39031.7
-112 56.08 39034.3
-111 56.61 39037
-110 57.15 39039.7
-109 57.66 39042.3
-108 57.9 39045
-107 57.87 39049.2
-106 57.49 39053.4
-105 57.24 39057.6
-104 57.01 39061.8
-103 57.09 39066
-102 56.31 39076.8
-101 55.58 39087.6
-100 55.56 39098.4
-99 55.31 39109.2
-98 55.04 39120
-97 55.11 39125.4
-96 56.15 39130.9
-95 57.11 39136.3
-94 57.14 39141.7
-93 57.54 39147.1
-92 58.06 39152.6
-91 58.47 39158
-90 58.99 39163.4
-89 59.39 39168.9
-88 59.93 39174.3
-87 60.55 39179.7
-86 60.79 39185.1
-85 60.94 39190.6
-84 61.14 39196
-83 60.63 39202.7
-82 60.51 39209.4
-81 60.61 39216
-80 60.64 39222.7
-79 61.07 39229.4
-78 62 39236.1
-77 62.59 39242.8
-76 62.46 39249.5
-75 62.5 39256.1
-74 63.01 39262.8
-73 63.26 39269.5
-72 63.04 39276.2
-71 63.12 39282.9
-70 62.84 39289.5
-69 62.08 39296.2
-68 61.74 39302.9
-67 62.29 39309.6
-66 63.08 39316.3
-65 63.83 39323
-64 64.08 39329.6
-63 64.33 39336.3
-62 64.54 39343
-61 64.16 39349.7
-60 63.88 39356.4
-59 63.25 39363
-58 62.84 39369.7
-57 62.03 39376.4
-56 60.98 39383.1
-55 60.18 39389.8
-54 59.11 39396.5
-53 57.44 39403.1
-52 55.93 39409.8
-51 55.45 39416.5
-50 55.71 39423.2
-49 56.12 39429.9
-48 56.75 39436.5
-47 57.13 39443.2
-46 57.38 39449.9
-45 57.65 39456.6
-44 57.61 39463.3
-43 56.98 39470
-42 56.65 39476.6
-41 57.3 39483.3
-40 57.91 39490
-39 58.05 39496.7
-38 58.19 39503.4
-37 58.33 39510
-36 58.49 39516.7
-35 58.86 39523.4
-34 58.96 39530.1
-33 58.81 39536.8
-32 58.55 39543.5
-31 58.18 39550.1
-30 58.17 39556.8
-29 58 39563.5
-28 57.5 39570.2
-27 57.38 39576.9
-26 57.62 39583.5
-25 57.73 39590.2
-24 57.35 39596.9
-23 57.14 39603.6
-22 57.54 39610.3
-21 58.08 39617
-20 58.66 39623.6
-19 58.25 39630.3
-18 57.59 39637
-17 56.72 39643.7
-16 56.25 39650.4
-15 56.62 39657
-14 56.73 39663.7
-13 56.41 39670.4
-12 57.24 39677.1
-11 58.61 39683.8
-10 59.11 39690.5
-9 59.68 39697.1
-8 60.8 39703.8
-7 61.01 39710.5
-6 60.54 39717.2
-5 59.03 39723.9
-4 58.42 39730.5
-3 58.14 39737.2
-2 57.46 39743.9
-1 56.04 39750.6
0 50.85 39757.3
