# Supplementary material for: 3D X-ray computed tomography gray value and age model datasets of coral cores Baler 2 and 3 (Philippines)
Source: Data Brief. 2021 Jan 14;34:106755. doi: 10.1016/j.dib.2021.106755 (PMC7820376; doi:10.1016/j.dib.2021.106755)
Supplement: Supplementary file 1 [file mmc1.zip › B2S2O target.csv]

29830 28.78
29831 28.78
29832 28.78
29833 30.16
29834 30.39
29835 30.49
29836 29.84
29837 29.57
29838 29.56
29839 29.56
29840 29.48
29841 28.88
29842 29.07
29843 29.25
29844 28.84
29845 28.49
29846 28.48
29847 28.5
29848 28.5
29849 28.5
29850 28.85
29851 29.26
29852 29.3
29853 28.68
29854 27.91
29855 27.46
29856 27.76
29857 28.01
29858 28.14
29859 28.1
29860 27.76
29861 27.51
29862 27.43
29863 28
29864 28.41
29865 28.66
29866 28.75
29867 29.09
29868 29.24
29869 29.05
29870 28.88
29871 28.02
29872 28.5
29873 28.67
29874 28.75
29875 28.93
29876 28.94
29877 28.93
29878 27.82
29879 27.09
29880 28.88
29881 29.75
29882 29.78
29883 29.59
29884 29.52
29885 29.47
29886 29.41
29887 29.37
29888 29.32
29889 29.14
29890 28.19
29891 27.78
29892 27.78
29893 27.84
29894 27.09
29895 26.94
29896 27.32
29897 27.79
29898 27.82
29899 27.91
29900 27.88
29901 27.89
29902 27.42
29903 27.19
29904 27.56
29905 27.87
29906 27.68
29907 27.57
29908 27.62
29909 27.62
29910 27.62
29911 27.61
29912 27.61
29913 27.61
29914 27.07
29915 28.34
29916 28.54
29917 28.14
29918 27.97
29919 27.85
29920 27.49
29921 27.33
29922 27.27
29923 27.26
29924 27.24
29925 27.23
29926 27.21
29927 27.2
29928 26.85
29929 26.61
29930 26.77
29931 26.73
29932 26.58
29933 26.3
29934 26.39
29935 26.46
29936 26.49
29937 26.29
29938 26.31
29939 26.17
29940 26.03
29941 26.02
29942 26.07
29943 26.11
29944 26.13
29945 26.15
29946 26.02
29947 25.81
29948 25.99
29949 26.93
29950 26.94
29951 26.75
29952 26.64
29953 26.49
29954 25.64
29955 24.88
29956 25
29957 25.05
29958 25.09
29959 25.11
29960 25.13
29961 25.15
29962 25.37
29963 25.49
29964 25.54
29965 25.34
29966 25.19
29967 25.18
29968 25.23
29969 25.31
29970 25.39
29971 25.46
29972 25
29973 24.72
29974 24.49
29975 25.05
29976 25.2
29977 25.59
29978 26
29979 26.05
29980 26.08
29981 25.48
29982 25.39
29983 25.56
29984 25.56
29985 25.72
29986 25.84
29987 25.8
29988 25.8
29989 25.81
29990 25.23
29991 25.22
29992 25.21
29993 25.22
29994 24.46
29995 24.15
29996 24.12
29997 24.19
29998 24.26
29999 24.36
30000 24.52
30001 25
30002 24.91
30003 24.93
30004 25
30005 26.63
30006 27.29
30007 26.02
30008 25.75
30009 25.99
30010 25.77
30011 25.65
30012 25.69
30013 25.74
30014 27.52
30015 27.54
30016 27.04
30017 26.68
30018 26.42
30019 26.32
30020 26.46
30021 26.34
30022 26.86
30023 27.72
30024 28.15
30025 28.18
30026 27.57
30027 27.24
30028 27.13
30029 27.14
30030 27.18
30031 26.76
30032 26.59
30033 26.78
30034 27.01
30035 26.9
30036 25.77
30037 25.56
30038 25.71
30039 25.83
30040 26.87
30041 27.08
30042 26.74
30043 26.68
30044 26.94
30045 26.91
30046 27.07
30047 27.17
30048 27.81
30049 28.19
30050 28.23
30051 28.22
30052 27.49
30053 26.96
30054 27.1
30055 27.18
30056 27.15
30057 25.31
30058 24.73
30059 24.86
30060 26.09
30061 26.21
30062 26.23
30063 26.87
30064 27.06
30065 27.7
30066 28.14
30067 28.44
30068 28.02
30069 27.87
30070 29.08
30071 29.79
30072 29.87
30073 28.53
30074 28.69
30075 28.09
30076 27.1
30077 27.2
30078 26.97
30079 27.67
30080 28.47
30081 28.31
30082 27.11
30083 27.33
30084 27.34
30085 27.37
30086 27.89
30087 27.93
30088 27.61
30089 27.44
30090 27.48
30091 28.53
30092 28.2
30093 28.05
30094 27.4
30095 27.32
30096 28.05
30097 28.3
30098 28.71
30099 28.83
30100 28.93
30101 28.98
30102 29.02
30103 28.71
30104 28.69
30105 28.72
30106 28.8
30107 28.91
30108 28.78
30109 28.77
30110 28.85
30111 28.94
30112 29.12
30113 29.44
30114 29.49
30115 29.89
30116 29.91
30117 30.2
30118 30.19
30119 30.04
30120 29.97
30121 29.88
30122 29.13
30123 28.98
30124 28.81
30125 28.33
30126 28.26
30127 28.35
30128 28.4
30129 28.38
30130 28.44
30131 28.49
30132 28.54
30133 28.58
30134 28.62
30135 28.64
30136 28.55
30137 28.44
30138 28.5
30139 28.39
30140 28.08
30141 28.37
30142 28.48
30143 28.37
30144 28.08
30145 27.93
30146 27.88
30147 27.92
30148 27.91
30149 27.89
30150 27.73
30151 28.27
30152 28.74
30153 29.28
30154 29.44
30155 29.49
30156 29.52
30157 29.53
30158 29.54
30159 29.53
30160 29.53
30161 29.52
30162 28.46
30163 27.67
30164 27.69
30165 27.75
30166 27.79
30167 27.83
30168 27.79
30169 27.56
30170 27.52
30171 27.55
30172 27.59
30173 27.63
30174 27.67
30175 27.7
30176 27.74
30177 27.77
30178 27.81
30179 27.84
30180 27.87
30181 27.86
30182 27.83
30183 28.51
30184 29.05
30185 29.31
30186 29.26
30187 29.21
30188 29.06
30189 29.03
30190 29.01
30191 28.98
30192 30.01
30193 30.06
30194 29.8
30195 29.78
30196 29.23
30197 28.89
30198 28.78
30199 28.7
30200 28.71
30201 28.59
30202 28.46
30203 28.34
30204 28.23
30205 28.18
30206 28.18
30207 28.19
30208 28.22
30209 28.55
30210 28.72
30211 28.86
30212 28.73
30213 28.69
30214 28.72
30215 28.74
30216 28.75
30217 28.76
30218 28.76
30219 28.77
30220 28.77
30221 28.78
30222 28.72
30223 28.67
30224 28.12
30225 28.16
30226 28.25
30227 28.61
30228 29.21
30229 29.36
30230 28.01
30231 27.33
30232 27.38
30233 27.43
30234 27.83
30235 27.93
30236 27.9
30237 28.08
30238 28.14
30239 27.74
30240 27.75
30241 27.8
30242 28.02
30243 27.9
30244 27.75
30245 27.7
30246 27.67
30247 27.78
30248 27.78
30249 27.68
30250 27.65
30251 27.75
30252 27.84
30253 27.87
30254 27.9
30255 28.18
30256 28.2
30257 28.16
30258 28.13
30259 27.8
30260 27.87
30261 28.05
30262 27.98
30263 27.9
30264 27.89
30265 27.9
30266 27.29
30267 27.11
30268 27.06
30269 27.43
30270 27.31
30271 27.31
30272 27.49
30273 27.81
30274 27.82
30275 27.3
30276 27.74
30277 27.82
30278 27.44
30279 27.36
30280 27.54
30281 27.51
30282 27.48
30283 27.93
30284 28.1
30285 28.48
30286 28.6
30287 28.56
30288 27.92
30289 27.66
30290 27.59
30291 27.24
30292 27.12
30293 27.1
30294 26.67
30295 27.11
30296 27.38
30297 27.31
30298 27.35
30299 27.37
30300 27.37
30301 26.85
30302 26.27
30303 26.17
30304 26.2
30305 26.78
30306 26.92
30307 26.94
30308 27.01
30309 27.11
30310 27.12
30311 26.9
30312 26.83
30313 26.78
30314 26.8
30315 26.78
30316 26.75
30317 27
30318 26.92
30319 26.97
30320 27.15
30321 27.09
30322 26.87
30323 26.61
30324 27.02
30325 27.23
30326 27.23
30327 27.1
30328 27.01
30329 27.1
30330 27.12
30331 27.09
30332 27
30333 26.94
30334 26.97
30335 26.98
30336 27.02
30337 27.02
30338 27.01
30339 27
30340 27
30341 26.99
30342 26.98
30343 26.97
30344 27.32
30345 26.89
30346 26.43
30347 26.22
30348 26.22
30349 26.75
30350 26.89
30351 27.09
30352 27.45
30353 27.18
30354 26.98
30355 26.97
30356 26.94
30357 26.89
30358 27.9
30359 27.65
30360 27.29
30361 27.46
30362 27.35
30363 26.7
30364 27.26
30365 27.47
30366 28.03
30367 27.75
30368 26.83
30369 26.37
30370 26.35
30371 26.65
30372 26.78
30373 26.82
30374 27.25
30375 27.27
30376 27.29
30377 27.54
30378 27.43
30379 26.89
30380 26.85
30381 26.82
30382 26.84
30383 26.62
30384 27.13
30385 26.9
30386 26.73
30387 27.05
30388 27.09
30389 27.13
30390 28.12
30391 28.25
30392 27.9
30393 27.17
30394 27.05
30395 27.32
30396 27.41
30397 27.74
30398 29.17
30399 29.68
30400 29.12
30401 28.37
30402 28.55
30403 28.64
30404 28.2
30405 27.77
30406 27.59
30407 27.52
30408 27.89
30409 28.14
30410 28.84
30411 28.71
30412 28.61
30413 28.61
30414 28.66
30415 28.77
30416 28.81
30417 29.36
30418 29.29
30419 29.05
30420 29.1
30421 29
30422 28.9
30423 28.84
30424 29.43
30425 29.69
30426 29.82
30427 29.26
30428 29.1
30429 29.15
30430 29.54
30431 29.3
30432 28.31
30433 28.55
30434 28.93
30435 28.94
30436 28.72
30437 28.67
30438 28.69
30439 28.71
30440 28.63
30441 28.79
30442 28.96
30443 28.75
30444 28.71
30445 28.99
30446 29.09
30447 29.32
30448 29.58
30449 29.65
30450 29.26
30451 29.1
30452 29.9
30453 30.69
30454 30.66
30455 30.65
30456 30.17
30457 30.04
30458 29.11
30459 28.04
30460 27.95
30461 28
30462 29.89
30463 30.27
30464 30.82
30465 30.75
30466 30.06
30467 30.03
30468 30.29
30469 30.4
30470 30.35
30471 30.36
30472 30.29
30473 30.35
30474 30.41
30475 30.27
30476 30.02
30477 29.9
30478 29.96
30479 29.97
30480 30.33
30481 30.34
30482 30.22
30483 30.11
30484 30.18
30485 31.11
30486 31.5
30487 31.49
30488 31.47
30489 31.44
30490 31.28
30491 31.92
30492 31.93
30493 31.06
30494 30.33
30495 30.06
30496 30.14
30497 30.8
30498 30.42
30499 30.44
30500 31.15
30501 31.01
30502 30.67
30503 30.63
30504 30.59
30505 31.01
30506 30.94
30507 30.93
30508 29.95
30509 29.83
30510 29.44
30511 29.32
30512 29.31
30513 30.08
30514 30.37
30515 30.37
30516 30.24
30517 30.73
30518 30.79
30519 30.63
30520 29.98
30521 29.81
30522 29.5
30523 29.28
30524 29.46
30525 29.37
30526 29.64
30527 30.24
30528 30.28
30529 30.23
30530 30.02
30531 29.24
30532 28.83
30533 28.79
30534 28.76
30535 28.73
30536 28.7
30537 28.68
30538 28.67
30539 28.66
30540 28.66
30541 28.65
30542 28.65
30543 28.65
30544 28.65
30545 28.66
30546 28.66
30547 28.67
30548 28.69
30549 29.16
30550 29.51
30551 29.32
30552 28.73
30553 28.61
30554 28.64
30555 28.68
30556 28.73
30557 28.93
30558 29.21
30559 29.08
30560 28.42
30561 28.21
30562 28.24
30563 28.72
30564 28.84
30565 28.85
30566 28.85
30567 28.85
30568 28.93
30569 28.97
30570 28.98
30571 28.5
30572 28.35
30573 31.33
30574 31.57
30575 31.61
30576 31.58
30577 31.55
30578 31.5
30579 31.46
30580 31.41
30581 31.36
30582 31.31
30583 31.25
30584 31.2
30585 31.15
30586 31.1
30587 31.05
30588 31
30589 30.95
30590 28.99
30591 28.39
30592 28.23
30593 28.21
30594 28.2
30595 28.69
30596 29.31
30597 29.46
30598 29.01
30599 28.72
30600 28.74
30601 28.88
30602 28.88
30603 28.82
30604 28.18
30605 28.55
30606 29
30607 29.02
30608 28.97
30609 28.94
30610 28.92
30611 28.9
30612 27.8
30613 27.01
30614 28.29
30615 29.1
30616 29.17
30617 28.85
30618 28.55
30619 28.49
30620 28.85
30621 28.98
30622 28.99
30623 28.96
30624 28.93
30625 28.74
30626 28.86
30627 28.86
30628 28.98
30629 28.88
30630 28.74
30631 28.58
30632 28.83
30633 28.89
30634 28.73
30635 28.55
30636 28.6
30637 28.7
30638 28.7
30639 28.65
30640 28.61
30641 28.56
30642 28.52
30643 28.48
30644 27.67
30645 27.62
30646 27.53
30647 27.49
30648 27.3
30649 27.3
30650 27.33
30651 27.45
30652 27.48
30653 27.45
30654 26.78
30655 26.71
30656 26.66
30657 26.59
30658 26.56
30659 26.52
30660 26.46
30661 26.42
30662 26.38
30663 26.3
30664 26.56
30665 26.57
30666 26.55
30667 26.61
30668 26.62
30669 26.35
30670 26.28
30671 26.25
30672 26.1
30673 26.07
30674 26.04
30675 26.03
30676 26.01
30677 25.99
30678 25.96
30679 26.17
30680 26.12
30681 26.1
30682 26.06
30683 26.03
30684 26.01
30685 25.99
30686 25.79
30687 25.85
30688 25.61
30689 25.7
30690 26.03
30691 26.14
30692 26.13
30693 26.57
30694 26.6
30695 26.55
30696 26.5
30697 26.31
30698 25.96
30699 25.98
30700 26.03
30701 26.26
30702 26.33
30703 26.34
30704 26.3
30705 26.29
30706 26.25
30707 26.46
30708 26.61
30709 26.61
30710 26.58
30711 26.68
30712 26.55
30713 26.45
30714 26.26
30715 26.16
30716 26.1
30717 26.11
30718 25.75
30719 25.47
30720 25.34
30721 25.37
30722 25.44
30723 26.17
30724 26.28
30725 26.31
30726 26.55
30727 26.72
30728 27.33
30729 28.06
30730 28.1
30731 26.88
30732 26.3
30733 26.22
30734 26.26
30735 26.3
30736 26.36
30737 26.38
30738 26.42
30739 26.21
30740 26.16
30741 26.24
30742 26.28
30743 26.29
30744 26.56
30745 26.66
30746 26.52
30747 26.49
30748 26.46
30749 26.46
30750 26.61
30751 26.46
30752 25.97
30753 25.71
30754 25.77
30755 25.86
30756 25.88
30757 26.05
30758 28.1
30759 28.33
30760 28.08
30761 28.22
30762 28.2
30763 28.1
30764 27.65
30765 27.61
30766 27.66
30767 27.73
30768 27.83
30769 27.84
30770 27.87
30771 28.39
30772 28.41
30773 28.23
30774 28.77
30775 29.67
30776 29.91
30777 29.59
30778 29.14
30779 28.84
30780 28.53
30781 28.56
30782 28.54
30783 28.55
30784 28.58
30785 28.61
30786 28.64
30787 28.66
30788 28.69
30789 28.71
30790 28.74
30791 27.71
30792 27.69
30793 28.31
30794 28.77
30795 28.54
30796 28.11
30797 28.22
30798 28.3
30799 29
30800 29.35
30801 28.9
30802 28.4
30803 28.99
30804 29.01
30805 28.97
30806 28.99
30807 28.7
30808 28.67
30809 28.9
30810 28.96
30811 28.97
30812 29.04
30813 29.66
30814 29.62
30815 29.75
30816 29.75
30817 30.16
30818 30.21
30819 30.18
30820 30.2
30821 29.77
30822 29.65
30823 29.68
30824 29.7
30825 29.87
30826 29.93
30827 29.94
30828 30.09
30829 30.22
30830 30.17
30831 30.19
30832 31.04
30833 31.26
30834 31.21
30835 31.19
30836 31.37
30837 31.03
30838 30.68
30839 30.56
30840 29.61
30841 29.75
30842 30.03
30843 30.93
30844 30.93
30845 30.8
30846 30.76
30847 30.73
30848 29.09
30849 28.36
30850 28.24
30851 28.88
30852 28.7
30853 28.59
30854 28.61
30855 28.65
30856 28.69
30857 28.72
30858 28.75
30859 28.12
30860 27.88
30861 27.83
30862 27.77
30863 27.7
30864 27.65
30865 27.63
30866 27.82
30867 28.15
30868 28.24
30869 28.27
30870 28.29
30871 28.3
30872 28.31
30873 28.51
30874 28.61
30875 28.67
30876 28.68
30877 28.92
30878 29.08
30879 29.09
30880 29.64
30881 29.53
30882 29.55
30883 30.17
30884 30.67
30885 29.74
30886 28.98
30887 28.62
30888 30.13
30889 30.2
30890 29.88
30891 29.88
30892 29.89
30893 29.82
30894 29.44
30895 29.35
30896 29.35
30897 29.35
30898 29.36
30899 29.36
30900 29.37
30901 29.37
30902 29.37
30903 29.38
30904 29.38
30905 29.38
30906 29.38
30907 29.37
30908 29.16
30909 28.56
30910 28.4
30911 28.39
30912 28.38
30913 27.96
30914 28.27
30915 28.81
30916 28.55
30917 28.43
30918 28.49
30919 28.55
30920 28.6
30921 28.64
30922 28.67
30923 28.71
30924 28.74
30925 28.24
30926 27.99
30927 27.93
30928 28.05
30929 28.11
30930 27.74
30931 27.62
30932 27.82
30933 28.03
30934 28.16
30935 28.55
30936 28.87
30937 29.92
30938 29.68
30939 29.57
30940 29.56
30941 29.52
30942 28.91
30943 28.85
30944 29.08
30945 29.25
30946 28.98
30947 28.92
30948 28.69
30949 28.6
30950 27.94
30951 27.85
30952 27.88
30953 27.91
30954 28.75
30955 28.89
30956 28.99
30957 28.87
30958 28.69
30959 28.6
30960 28.68
30961 28.69
30962 28.35
30963 28.88
30964 28.9
30965 28.65
30966 28.46
30967 28.73
30968 28.77
30969 28.63
30970 28.64
30971 28.74
30972 28.69
30973 28.66
30974 28.64
30975 28.63
30976 28.61
30977 28.59
30978 28.57
30979 28.33
30980 28.14
30981 28.08
30982 28.05
30983 28.04
30984 28.02
30985 28.01
30986 27.99
30987 27.73
30988 27.81
30989 28.05
30990 28.24
30991 28.99
30992 29.05
30993 28.93
30994 28.83
30995 28.81
30996 28.76
30997 28.72
30998 28.68
30999 28.65
31000 28.71
31001 28.76
31002 28.8
31003 28.8
31004 26.59
31005 26.27
31006 26.24
31007 26.3
31008 26.36
31009 26.41
31010 27.16
31011 27.22
31012 27.21
31013 27.14
31014 27.27
31015 27.68
31016 27.79
31017 27.82
31018 27.84
31019 27.86
31020 27.3
31021 27.22
31022 27.25
31023 27.25
31024 27.26
31025 27.26
31026 26.74
31027 26.83
31028 26.7
31029 27.01
31030 27.2
31031 27.22
31032 27.22
31033 27.2
31034 27.25
31035 27.33
31036 27.38
31037 26.44
31038 26.75
31039 26.84
31040 26.71
31041 26.73
31042 26.64
31043 25.62
31044 25.74
31045 26.49
31046 26.53
31047 26.43
31048 26.38
31049 26.33
31050 26.3
31051 26.27
31052 26.24
31053 26.46
31054 26.76
31055 26.76
31056 26.74
31057 26.48
31058 26.09
31059 26.23
31060 26.31
31061 26.16
31062 25.62
31063 25.59
31064 25.58
31065 25.55
31066 25.52
31067 25.27
31068 25.4
31069 25.57
31070 25.51
31071 25.58
31072 25.56
31073 25.4
31074 25.37
31075 25.41
31076 25.44
31077 25.48
31078 25.49
31079 25.75
31080 25.66
31081 25.71
31082 25.8
31083 25.81
31084 25.85
31085 25.86
31086 25.87
31087 25.89
31088 25.91
31089 27.33
31090 27.3
31091 26.93
31092 26.47
31093 26.22
31094 26.29
31095 26.76
31096 27.36
31097 27.42
31098 27.26
31099 27.59
31100 27.29
31101 27.25
31102 27.3
31103 27.37
31104 28.02
31105 28.19
31106 28.47
31107 28.24
31108 28.07
31109 28.01
31110 27.92
31111 27.78
31112 27.75
31113 27.67
31114 27.62
31115 27.73
31116 27.73
31117 27.67
31118 27.29
31119 27.15
31120 27.21
31121 27.23
31122 27.23
31123 27.67
31124 27.66
31125 27.42
31126 27.28
31127 27.37
31128 27.58
31129 27.47
31130 27.1
31131 27.1
31132 27.15
31133 28.79
31134 28.82
31135 28.54
31136 28.04
31137 27.77
31138 27.66
31139 27.47
31140 27.36
31141 27.35
31142 27.92
31143 28.03
31144 28.33
31145 28.52
31146 28.41
31147 28.14
31148 28.05
31149 28
31150 28.02
31151 28.34
31152 29.03
31153 29.3
31154 29.25
31155 28.42
31156 28.49
31157 28.97
31158 29.54
31159 29.55
31160 29.47
31161 28.55
31162 28.12
31163 27.98
31164 27.91
31165 28.29
31166 28.7
31167 28.56
31168 28.29
31169 28.23
31170 28.74
31171 28.74
31172 28.35
31173 28.27
31174 28.45
31175 28.8
31176 28.86
31177 28.87
31178 28.85
31179 28.85
31180 28.66
31181 28.92
31182 29.12
31183 29.16
31184 29.16
31185 28.85
31186 29.13
31187 29.04
31188 28.96
31189 29.54
31190 29.47
31191 28.89
31192 28.73
31193 28.83
31194 28.97
31195 29.11
31196 29.16
31197 29.2
31198 29.23
31199 29.25
31200 29.39
31201 29.19
31202 28.95
31203 28.87
31204 28.89
31205 29.49
31206 29.53
31207 29.52
31208 29.53
31209 29.57
31210 27.81
31211 27.47
31212 27.55
31213 27.39
31214 27.38
31215 27.23
31216 27.33
31217 27.37
31218 27.38
31219 27.4
31220 27.43
31221 27.46
31222 28.33
31223 28.45
31224 27.96
31225 27.66
31226 27.66
31227 27.58
31228 27.73
31229 27.75
31230 28.58
31231 28.46
31232 28.24
31233 28.1
31234 28.14
31235 28.17
31236 28.23
31237 28.4
31238 28.41
31239 28.88
31240 29.69
31241 29.73
31242 29.6
31243 29.39
31244 29.14
31245 29.08
31246 28.74
31247 28.58
31248 29.07
31249 29.69
31250 29.6
31251 30.14
31252 30.31
31253 30.3
31254 30.18
31255 30.12
31256 29.87
31257 30.29
31258 30.55
31259 30.24
31260 29.72
31261 29.64
31262 29.67
31263 29.64
31264 29.61
31265 29.57
31266 29.55
31267 29.52
31268 29.5
31269 29.48
31270 29.46
31271 29.44
31272 29.42
31273 29.4
31274 29.38
31275 29.36
31276 28.74
31277 28.33
31278 28.55
31279 28.56
31280 28.56
31281 28.58
31282 28.61
31283 28.63
31284 28.64
31285 28.66
31286 28.68
31287 28.68
31288 28.67
31289 28.65
31290 29.14
31291 29.07
31292 29.05
31293 29.03
31294 28.57
31295 28.37
31296 28.5
31297 28.5
31298 28.5
31299 28.23
31300 28.11
31301 28.11
31302 28.16
31303 28.19
31304 28.07
31305 27.93
31306 27.73
31307 28.02
31308 28.13
31309 28.12
31310 28.11
31311 28.53
31312 28.57
31313 28.51
31314 28.69
31315 28.54
31316 28.19
31317 27.53
31318 28.89
31319 29.61
31320 29.63
31321 29.6
31322 29.57
31323 29.54
31324 29.67
31325 29.42
31326 29.13
31327 29.05
31328 29.06
31329 29.06
31330 29.05
31331 29.04
31332 29.03
31333 28.48
31334 28.32
31335 28.3
31336 28.28
31337 28.28
31338 28.28
31339 28.26
31340 28.25
31341 27.91
31342 28.05
31343 27.93
31344 27.78
31345 27.59
31346 27.46
31347 27.46
31348 27.46
31349 28.6
31350 28.83
31351 28.64
31352 28.18
31353 27.81
31354 28.06
31355 28.13
31356 27.85
31357 27.65
31358 27.59
31359 27.57
31360 28.34
31361 28.24
31362 27.82
31363 27.74
31364 27.76
31365 27.69
31366 27.74
31367 27.72
31368 28.44
31369 28.61
31370 28.04
31371 27.24
31372 26.97
31373 26.9
31374 26.88
31375 26.62
31376 26.37
31377 26.35
31378 26.37
31379 26.91
31380 27.53
31381 27.83
31382 27.76
31383 27.54
31384 27.38
31385 27.19
31386 27.19
31387 26.99
31388 27.53
31389 27.62
31390 27.37
31391 27.27
31392 27.25
31393 27.23
31394 27.18
31395 27.14
31396 27.1
31397 27.06
31398 27.04
31399 27.02
31400 26.72
31401 26.59
31402 26.57
31403 26.56
31404 26.56
31405 26.65
31406 26.76
31407 26.67
31408 26.78
31409 26.74
31410 26.59
31411 26.54
31412 26.45
31413 26.56
31414 26.59
31415 26.3
31416 26.17
31417 26.14
31418 26.26
31419 26.37
31420 26.43
31421 26.52
31422 26.51
31423 26.47
31424 26.43
31425 26.2
31426 26.21
31427 26.38
31428 26.17
31429 26.07
31430 26.06
31431 26.16
31432 26.17
31433 26.17
31434 26.18
31435 26.19
31436 26.21
31437 26.22
31438 26.24
31439 26.25
31440 26.27
31441 26.29
31442 26.3
31443 26.61
31444 26.51
31445 26.21
31446 26.12
31447 26.19
31448 26.1
31449 25.7
31450 25.7
31451 25.74
31452 25.77
31453 25.8
31454 25.77
31455 25.14
31456 25.62
31457 25.9
31458 25.35
31459 25.32
31460 25.32
31461 25.83
31462 26.14
31463 26.24
31464 25.84
31465 25.49
31466 25.51
31467 25.43
31468 25.3
31469 25.31
31470 25.32
31471 25.33
31472 25.24
31473 25.16
31474 25.16
31475 25.22
31476 25.24
31477 25.29
31478 25.36
31479 25.43
31480 25.68
31481 26.74
31482 26.9
31483 26.26
31484 26.14
31485 26.1
31486 26.12
31487 26.16
31488 26.25
31489 27.7
31490 28.47
31491 28.06
31492 27.89
31493 27.91
31494 27.21
31495 26.66
31496 26.79
31497 26.92
31498 26.95
31499 27.87
31500 28.33
31501 28.72
31502 28.01
31503 27.41
31504 27.45
31505 27.59
31506 27.4
31507 27.35
31508 27.39
31509 27.43
31510 27.88
31511 27.97
31512 27.9
31513 27.63
31514 27.43
31515 27.21
31516 26.98
31517 27.19
31518 27.7
31519 28.42
31520 28.96
31521 28.66
31522 28.46
31523 28.32
31524 28.17
31525 27.89
31526 27.85
31527 29.06
31528 29.34
31529 29.17
31530 28.77
31531 28.5
31532 28.34
31533 28.4
31534 28.29
31535 28.17
31536 28.77
31537 28.84
31538 29.19
31539 29.51
31540 29.73
31541 29.57
31542 28.41
31543 28.34
31544 28.33
31545 28.45
31546 28.58
31547 28.75
31548 28.99
31549 29.06
31550 29.39
31551 29.45
31552 29.26
31553 29.2
31554 29.23
31555 29.29
31556 29.33
31557 28.47
31558 28.36
31559 28.78
31560 28.97
31561 29
31562 28.99
31563 29.1
31564 29.23
31565 29.01
31566 29.06
31567 28.85
31568 29.75
31569 30.2
31570 29.95
31571 29.71
31572 30.29
31573 30.27
31574 29.91
31575 29.98
31576 29.83
31577 29.27
31578 29.17
31579 29.28
31580 29.26
31581 29.24
31582 29.22
31583 29.2
31584 29.18
31585 29.09
31586 29.02
31587 30.46
31588 30.51
31589 29.75
31590 29.48
31591 29.37
31592 29.39
31593 29.41
31594 28.67
31595 28.6
31596 28.37
31597 28.36
31598 29
31599 29.1
31600 28.91
31601 28.93
31602 28.95
31603 28.96
31604 27.7
31605 27.43
31606 27.41
31607 27.48
31608 27.53
31609 27.59
31610 27.65
31611 28.26
31612 28.44
31613 28.14
31614 28.1
31615 28.21
31616 28.57
31617 28.96
31618 28.95
31619 28.95
31620 29.11
31621 29.06
31622 29.12
31623 29.25
31624 29.27
31625 29.28
31626 29.28
31627 29.28
31628 29.28
31629 29.27
31630 29.27
31631 29.26
31632 29.25
31633 29.24
31634 29.25
31635 29.21
31636 29.17
31637 29.13
31638 29.1
31639 29.07
31640 29.05
31641 29.15
31642 28.6
31643 28.68
31644 28.93
31645 28.8
31646 28.69
31647 28.79
31648 28.81
31649 28.83
31650 28.72
31651 28.84
31652 28.74
31653 28.7
31654 28.72
31655 28.72
31656 28.73
31657 28.73
31658 28.73
31659 28.73
31660 27.41
31661 27.11
31662 27.39
31663 27.6
31664 28.12
31665 28.23
31666 28.24
31667 28.59
31668 28.6
31669 28.51
31670 29.22
31671 29.61
31672 29.58
31673 29.55
31674 29.52
31675 29.49
31676 29.53
31677 28.42
31678 28.07
31679 28.56
31680 28.57
31681 28.69
31682 28.74
31683 28.59
31684 28.54
31685 28.69
31686 28.94
31687 29.07
31688 28.97
31689 28.83
31690 28.83
31691 28.82
31692 28.81
31693 28.8
31694 28.8
31695 28.79
31696 28.79
31697 28.78
31698 28.78
31699 28.61
31700 28.56
31701 28.46
31702 28.28
31703 28.15
31704 28
31705 28.2
31706 28.25
31707 27.99
31708 28.67
31709 28.5
31710 28.47
31711 28.33
31712 28.19
31713 28.16
31714 28.05
31715 27.94
31716 28.11
31717 28.62
31718 28.46
31719 28.03
31720 27.97
31721 28.14
31722 28.27
31723 28.28
31724 28.28
31725 27.46
31726 27.2
31727 27.15
31728 27.18
31729 27.21
31730 27.23
31731 27.25
31732 28.67
31733 28.83
31734 27.95
31735 27.66
31736 27.64
31737 27.62
31738 27.29
31739 27.34
31740 27.39
31741 28.23
31742 28.47
31743 28.49
31744 28.43
31745 27.92
31746 28.2
31747 28.67
31748 28.04
31749 28.02
31750 28.12
31751 27.68
31752 27.49
31753 27.65
31754 27.61
31755 26.47
31756 26.23
31757 26.46
31758 26.8
31759 26.82
31760 27.17
31761 26.98
31762 26.85
31763 26.86
31764 27.06
31765 27.05
31766 27.04
31767 27.02
31768 27
31769 27.8
31770 27.97
31771 27.96
31772 27.7
31773 27.12
31774 26.62
31775 26.4
31776 26.55
31777 26.86
31778 27.04
31779 27.22
31780 27.18
31781 27.03
31782 27.32
31783 27.17
31784 27.11
31785 27.17
31786 27.19
31787 27.17
31788 27.18
31789 27.19
31790 27.17
31791 26.47
31792 26.46
31793 26.39
31794 26.3
31795 26.19
31796 26.19
31797 26.24
31798 25.95
31799 25.73
31800 25.89
31801 26
31802 26.01
31803 26.09
31804 26.04
31805 26
31806 26.11
31807 26.25
31808 25.62
31809 25.57
31810 25.84
31811 25.88
31812 25.69
31813 25.87
31814 25.88
31815 26
31816 25.94
31817 25.6
31818 25.57
31819 25.72
31820 26.09
31821 26.1
31822 25.82
31823 25.66
31824 25.69
31825 25.69
31826 25.57
31827 25.48
31828 25.37
31829 25.35
[truncated: 8,714 more rows]
