# Supplementary material for: 3D X-ray computed tomography gray value and age model datasets of coral cores Baler 2 and 3 (Philippines)
Source: Data Brief. 2021 Jan 14;34:106755. doi: 10.1016/j.dib.2021.106755 (PMC7820376; doi:10.1016/j.dib.2021.106755)
Supplement: Supplementary file 1 [file mmc1.zip › B2S2O time model.csv]

-1644 29996
-1637 30072
-1581 30492
-1541 30633
-1535 30753
-1472 31068
-1456 31160
-1429 31215
-1419 31258
-1401 31324
-1388 31476
-1371 31606
-1363 31661
-1322 31756
-1318 31770
-1311 31837
-1295 31920
-1259 31995
-1243 32158
-1225 32272
-1216 32301
-1176 32404
-1169 32549
-1151 32685
-1131 32753
-1120 32890
-1112 32952
-1083 33072
-1053 33253
-1047 33310
-1038 33383
-975 33610
-957 33772
-936 33921
-919 34033
-902 34118
-894 34235
-886 34364
-867 34545
-854 34596
-770 35255
-736 35496
-727 35572
-673 35932
-651 36009
-615 36227
-551 36554
-541 36607
-526 36647
-512 36684
-468 36943
-444 37032
-422 37118
-413 37163
-408 37190
-393 37376
-352 37619
-345 37656
-321 37749
-316 37767
-307 37832
-287 37926
-211 38365
-186 38488
-155 38726
-138 38843
-127 38877
-120 38960
-114 39029
-108 39045
-103 39066
-98 39120
-84 39196
-62 39343
