# Supplementary material for: 3D X-ray computed tomography gray value and age model datasets of coral cores Baler 2 and 3 (Philippines)
Source: Data Brief. 2021 Jan 14;34:106755. doi: 10.1016/j.dib.2021.106755 (PMC7820376; doi:10.1016/j.dib.2021.106755)
Supplement: Supplementary file 1 [file mmc1.zip › B2S3E data with ages.csv]

-1901 47.32 13450.3
-1900 50.82 13454.7
-1899 54.37 13459.1
-1898 58.27 13463.5
-1897 61.03 13467.9
-1896 61.82 13472.3
-1895 60.01 13476.7
-1894 59.63 13481.1
-1893 59.26 13485.5
-1892 60.34 13489.9
-1891 58.96 13494.3
-1890 60.32 13498.7
-1889 60.03 13503.1
-1888 60.37 13507.4
-1887 59.35 13511.8
-1886 57.83 13516.2
-1885 57.67 13520.6
-1884 57.3 13525
-1883 55.78 13529.4
-1882 55.75 13533.8
-1881 55.67 13538.2
-1880 55.37 13542.6
-1879 52.72 13547
-1878 53.66 13551.4
-1877 54.15 13555.8
-1876 56.43 13560.2
-1875 57.64 13564.6
-1874 57.27 13569
-1873 54.99 13573.4
-1872 54.13 13577.8
-1871 54.13 13582.2
-1870 54.53 13586.6
-1869 55.61 13590.9
-1868 54.51 13595.3
-1867 54.86 13599.7
-1866 55.28 13604.1
-1865 54.49 13608.5
-1864 54.08 13612.9
-1863 54.13 13617.3
-1862 54.92 13621.7
-1861 55.74 13626.1
-1860 56.1 13630.5
-1859 57.94 13634.9
-1858 57.25 13639.3
-1857 57.59 13643.7
-1856 57.28 13648.1
-1855 53.98 13652.5
-1854 53.13 13656.9
-1853 55 13661.3
-1852 57.24 13665.7
-1851 59.14 13670.1
-1850 57.77 13674.4
-1849 56.13 13678.8
-1848 57.15 13683.2
-1847 56.13 13687.6
-1846 56.44 13692
-1845 56.16 13696.4
-1844 58.01 13700.8
-1843 60.25 13705.2
-1842 58.08 13709.6
-1841 58.02 13714
-1840 58.43 13718.4
-1839 57.75 13722.8
-1838 58.9 13727.2
-1837 58.96 13731.6
-1836 62.27 13736
-1835 61.94 13740.4
-1834 61.88 13744.8
-1833 62.28 13749.2
-1832 61.51 13753.6
-1831 60.35 13757.9
-1830 58.81 13762.3
-1829 59.13 13766.7
-1828 59.94 13771.1
-1827 59.66 13775.5
-1826 59.27 13779.9
-1825 58.47 13784.3
-1824 56.94 13788.7
-1823 56.13 13793.1
-1822 54.62 13797.5
-1821 53.83 13801.9
-1820 53.42 13806.3
-1819 53.35 13810.7
-1818 53.68 13815.1
-1817 53.28 13819.5
-1816 52.91 13823.9
-1815 53.67 13828.3
-1814 55.98 13832.7
-1813 57.61 13837.1
-1812 57.65 13841.4
-1811 58.38 13845.8
-1810 57.99 13850.2
-1809 57.57 13854.6
-1808 54.6 13859
-1807 54.11 13863.4
-1806 53.01 13867.8
-1805 52.24 13872.2
-1804 51.84 13876.6
-1803 51.86 13881
-1802 55.25 13889.6
-1801 57.99 13898.2
-1800 59.55 13906.8
-1799 60.29 13915.4
-1798 60.7 13924
-1797 58.45 13932.7
-1796 57.65 13941.3
-1795 58.73 13949.9
-1794 58.81 13958.5
-1793 58.41 13967.1
-1792 57.65 13975.7
-1791 56.14 13984.3
-1790 56.78 13992.9
-1789 58.35 14001.5
-1788 59.98 14010.1
-1787 61.57 14018.7
-1786 61.23 14027.3
-1785 60.77 14036
-1784 60.75 14044.6
-1783 61.47 14053.2
-1782 60.75 14061.8
-1781 60.33 14070.4
-1780 59.16 14079
-1779 56.88 14087.6
-1778 56.8 14096.2
-1777 57.96 14104.8
-1776 58.39 14113.4
-1775 59.09 14122
-1774 58.74 14130.7
-1773 58.78 14139.3
-1772 59.6 14147.9
-1771 59.26 14156.5
-1770 57.71 14165.1
-1769 57.63 14173.7
-1768 59.14 14182.3
-1767 60.74 14190.9
-1766 61.19 14199.5
-1765 60.08 14208.1
-1764 59.23 14216.7
-1763 58.42 14225.3
-1762 57.61 14234
-1761 57.6 14242.6
-1760 57.57 14251.2
-1759 56.41 14259.8
-1758 55.25 14268.4
-1757 55.25 14277
-1756 56.07 14286.5
-1755 57.18 14296.1
-1754 57.21 14305.6
-1753 56.16 14315.2
-1752 56.11 14324.7
-1751 57.98 14334.3
-1750 58.05 14343.8
-1749 57.32 14353.3
-1748 59.19 14362.9
-1747 60.36 14372.4
-1746 61.53 14382
-1745 61.55 14391.5
-1744 61.17 14401.1
-1743 60.06 14410.6
-1742 61.19 14420.1
-1741 60.51 14429.7
-1740 61.16 14439.2
-1739 62.3 14448.8
-1738 63.52 14458.3
-1737 63.58 14467.9
-1736 63.56 14477.4
-1735 63.59 14486.9
-1734 63.58 14496.5
-1733 62.75 14506
-1732 62.32 14515.6
-1731 62.69 14525.1
-1730 61.95 14534.7
-1729 60.01 14544.2
-1728 58.05 14553.7
-1727 56.13 14563.3
-1726 55.73 14572.8
-1725 55.38 14582.4
-1724 55.04 14591.9
-1723 54.61 14601.5
-1722 53.83 14611
-1721 54.56 14613.4
-1720 55.32 14615.8
-1719 55.68 14618.2
-1718 58.32 14620.5
-1717 59.19 14622.9
-1716 56.96 14625.3
-1715 56.48 14627.7
-1714 56.85 14630.1
-1713 56.47 14632.5
-1712 56.5 14634.8
-1711 54.6 14637.2
-1710 53.78 14639.6
-1709 53.33 14642
-1708 54.49 14648.9
-1707 56.03 14655.8
-1706 57.63 14662.7
-1705 59.22 14669.6
-1704 60.37 14676.5
-1703 59.97 14683.4
-1702 58.81 14690.3
-1701 58.82 14697.2
-1700 58.4 14704.2
-1699 57.64 14711.1
-1698 57.25 14718
-1697 57.24 14724.9
-1696 55.73 14731.8
-1695 56.39 14738.7
-1694 55.66 14745.6
-1693 55.3 14752.5
-1692 55.32 14759.4
-1691 55.72 14766.3
-1690 57.23 14773.2
-1689 57.65 14780.1
-1688 58 14787
-1687 59.87 14793.9
-1686 59.92 14800.8
-1685 59.5 14807.7
-1684 58.74 14814.6
-1683 57.25 14821.5
-1682 56.11 14828.5
-1681 57.19 14835.4
-1680 58.34 14842.3
-1679 58 14849.2
-1678 58.01 14856.1
-1677 59.18 14863
-1676 59.95 14869.9
-1675 58.84 14876.8
-1674 57.67 14883.7
-1673 57.57 14890.6
-1672 56.53 14897.5
-1671 55.74 14904.4
-1670 56.4 14911.3
-1669 56.04 14918.2
-1668 55.67 14925.1
-1667 56.04 14932
-1666 55.29 14938.9
-1665 55.16 14945.8
-1664 55.17 14952.8
-1663 55.58 14959.7
-1662 55.68 14966.6
-1661 56.11 14973.5
-1660 56.06 14980.4
-1659 56.79 14987.3
-1658 56.07 14994.2
-1657 54.94 15001.1
-1656 53.41 15008
-1655 54.51 15014
-1654 55.32 15020
-1653 56.51 15026
-1652 56.18 15031.9
-1651 56.13 15037.9
-1650 56.45 15043.9
-1649 57.19 15049.9
-1648 58.35 15055.9
-1647 59.19 15061.9
-1646 59.6 15067.8
-1645 58.83 15073.8
-1644 58.82 15079.8
-1643 59.94 15085.8
-1642 60.36 15091.8
-1641 60.03 15097.8
-1640 60 15103.7
-1639 58.81 15109.7
-1638 59.13 15115.7
-1637 59.5 15121.7
-1636 58.42 15127.7
-1635 57.24 15133.7
-1634 56.49 15139.6
-1633 56.85 15145.6
-1632 57.24 15151.6
-1631 57.67 15157.6
-1630 57.28 15163.6
-1629 57.62 15169.6
-1628 56.53 15175.5
-1627 55.73 15181.5
-1626 57.21 15187.5
-1625 56.51 15193.5
-1624 55.39 15199.5
-1623 57.18 15205.5
-1622 59.14 15211.4
-1621 57.72 15217.4
-1620 56.58 15223.4
-1619 56.49 15229.4
-1618 54.6 15235.4
-1617 54.53 15241.4
-1616 54.82 15247.3
-1615 55.98 15253.3
-1614 56.43 15259.3
-1613 56.09 15265.3
-1612 56.47 15271.3
-1611 58.02 15277.3
-1610 58.09 15283.2
-1609 58.42 15289.2
-1608 57.67 15295.2
-1607 56.51 15301.2
-1606 56.09 15307.2
-1605 54.97 15313.2
-1604 53.79 15319.1
-1603 54.12 15325.1
-1602 55.24 15331.1
-1601 56.39 15337.1
-1600 56.04 15343.1
-1599 55.26 15349.1
-1598 53.75 15355
-1597 54.11 15361
-1596 54.54 15367
-1595 53.06 15373
-1594 53.72 15379
-1593 54.44 15385
-1592 54.05 15391
-1591 52.96 15396.9
-1590 52.56 15402.9
-1589 52.93 15408.9
-1588 52.99 15414.9
-1587 54.08 15420.9
-1586 54.13 15426.9
-1585 52.67 15432.8
-1584 53.37 15438.8
-1583 53.01 15444.8
-1582 53.43 15450.8
-1581 53.79 15456.8
-1580 56.41 15462.8
-1579 52.75 15468.7
-1578 54.51 15474.7
-1577 55.24 15480.7
-1576 57.61 15486.7
-1575 59.19 15492.7
-1574 58.1 15498.7
-1573 55.01 15504.6
-1572 53.41 15510.6
-1571 53 15516.6
-1570 55.27 15522.6
-1569 54.99 15528.6
-1568 53.46 15534.6
-1567 54.17 15540.5
-1566 55.34 15546.5
-1565 55.01 15552.5
-1564 55.76 15558.5
-1563 56.92 15564.5
-1562 56.91 15570.5
-1561 57.23 15576.4
-1560 58 15582.4
-1559 58.77 15588.4
-1558 59.19 15594.4
-1557 59.19 15600.4
-1556 57.68 15606.4
-1555 56.89 15612.3
-1554 55.72 15618.3
-1553 56.02 15624.3
-1552 54.54 15630.3
-1551 52.99 15636.3
-1550 53.64 15642.3
-1549 52.52 15648.2
-1548 52.55 15654.2
-1547 52.97 15660.2
-1546 54.19 15666.2
-1545 57.56 15672.2
-1544 57.97 15678.2
-1543 54.63 15684.1
-1542 55.2 15690.1
-1541 56.02 15696.1
-1540 56.08 15702.1
-1539 57.57 15708.1
-1538 57.62 15714.1
-1537 57.65 15720
-1536 56.09 15726
-1535 55.64 15732
-1534 54.48 15738
-1533 55.6 15746
-1532 55.26 15754.1
-1531 55.58 15762.1
-1530 56.32 15770.2
-1529 56 15778.2
-1528 56.05 15786.3
-1527 57.17 15794.3
-1526 57.94 15802.4
-1525 57.63 15810.4
-1524 58.33 15818.5
-1523 58.32 15826.5
-1522 57.62 15834.6
-1521 57.3 15842.6
-1520 58.44 15850.6
-1519 60.35 15858.7
-1518 60.36 15866.7
-1517 60.73 15874.8
-1516 59.61 15882.8
-1515 58.02 15890.9
-1514 56.87 15898.9
-1513 55.31 15907
-1512 53.38 15915
-1511 52.21 15923.1
-1510 53.3 15931.1
-1509 55.62 15939.1
-1508 56.86 15947.2
-1507 56.88 15955.2
-1506 57.59 15963.3
-1505 59.09 15971.3
-1504 59.85 15979.4
-1503 58.73 15987.4
-1502 58.67 15995.5
-1501 56.06 16003.5
-1500 55.65 16011.6
-1499 55.67 16019.6
-1498 55.34 16027.7
-1497 56.47 16035.7
-1496 56.17 16043.7
-1495 56.54 16051.8
-1494 55.77 16059.8
-1493 55.7 16067.9
-1492 55.31 16075.9
-1491 54.64 16084
-1490 54.22 16092
-1489 56.74 16100.1
-1488 58.73 16108.1
-1487 57.68 16116.2
-1486 56.55 16124.2
-1485 56.14 16132.3
-1484 57.27 16140.3
-1483 58.81 16148.3
-1482 57.38 16156.4
-1481 56.24 16164.4
-1480 56.19 16172.5
-1479 55.04 16180.5
-1478 55.74 16188.6
-1477 55.72 16196.6
-1476 55.7 16204.7
-1475 57.22 16212.7
-1474 58.37 16220.8
-1473 58 16228.8
-1472 57.64 16236.9
-1471 57.69 16244.9
-1470 59.2 16252.9
-1469 58.87 16261
-1468 58.08 16269
-1467 57.69 16277.1
-1466 58.41 16285.1
-1465 59.59 16293.2
-1464 61.88 16301.2
-1463 63.76 16309.3
-1462 62.67 16317.3
-1461 60.38 16325.4
-1460 60.73 16333.4
-1459 59.99 16341.4
-1458 59.97 16349.5
-1457 59.91 16357.5
-1456 60.29 16365.6
-1455 58.76 16373.6
-1454 55.73 16381.7
-1453 55.3 16389.7
-1452 55.69 16397.8
-1451 55.34 16405.8
-1450 55 16413.9
-1449 54.17 16421.9
-1448 54.07 16430
-1447 52.94 16438
-1446 54.07 16445.7
-1445 56.77 16453.5
-1444 57.18 16461.2
-1443 56.02 16468.9
-1442 53.02 16476.7
-1441 53.66 16484.4
-1440 53.33 16492.1
-1439 54.81 16499.9
-1438 54.48 16507.6
-1437 55.19 16515.4
-1436 55.55 16523.1
-1435 53.7 16530.8
-1434 53.65 16538.6
-1433 55.19 16546.3
-1432 56.75 16554
-1431 56.82 16561.8
-1430 55.67 16569.5
-1429 53.37 16577.2
-1428 54.78 16585
-1427 56.77 16592.7
-1426 57.65 16600.4
-1425 56.2 16608.2
-1424 55.04 16615.9
-1423 55.35 16623.6
-1422 54.95 16631.4
-1421 53.43 16639.1
-1420 53.36 16646.9
-1419 53.74 16654.6
-1418 55.64 16662.3
-1417 56.46 16670.1
-1416 56.88 16677.8
-1415 55.36 16685.5
-1414 54.87 16693.3
-1413 54.89 16701
-1412 55.66 16708.7
-1411 57.19 16716.5
-1410 57.22 16724.2
-1409 56.84 16731.9
-1408 56 16739.7
-1407 54.54 16747.4
-1406 54.87 16755.1
-1405 55.63 16762.9
-1404 54.89 16770.6
-1403 54.51 16778.4
-1402 55.29 16786.1
-1401 57.24 16793.8
-1400 57.29 16801.6
-1399 57.29 16809.3
-1398 56.98 16817
-1397 59.24 16824.8
-1396 58.91 16832.5
-1395 58.15 16840.2
-1394 56.96 16848
-1393 55.75 16855.7
-1392 55.78 16863.4
-1391 56.2 16871.2
-1390 55.49 16878.9
-1389 55.43 16886.6
-1388 55.77 16894.4
-1387 54.65 16902.1
-1386 53.87 16909.9
-1385 54.99 16917.6
-1384 56.53 16925.3
-1383 55.41 16933.1
-1382 54.2 16940.8
-1381 54.9 16948.5
-1380 55.68 16956.3
-1379 56.1 16964
-1378 56.5 16971.7
-1377 57.31 16979.5
-1376 58.11 16987.2
-1375 58.1 16994.9
-1374 59.65 17002.7
-1373 59.64 17010.4
-1372 60.05 17018.1
-1371 59.65 17025.9
-1370 60.75 17033.6
-1369 61.55 17041.4
-1368 60.46 17049.1
-1367 57.74 17056.8
-1366 58.45 17064.6
-1365 58.83 17072.3
-1364 58 17080
-1363 54.58 17087.8
-1362 55.26 17095.5
-1361 57.17 17103.2
-1360 56.1 17111
-1359 53.41 17118.7
-1358 54.12 17126.4
-1357 56.08 17134.2
-1356 57.27 17141.9
-1355 57.67 17149.6
-1354 58.74 17157.4
-1353 59.6 17165.1
-1352 59.24 17172.9
-1351 58.41 17180.6
-1350 56.53 17188.3
-1349 54.6 17196.1
-1348 54.56 17203.8
-1347 54.95 17211.5
-1346 54.57 17219.3
-1345 54.54 17227
-1344 56.78 17236.3
-1343 57.29 17245.5
-1342 57.38 17254.8
-1341 58.15 17264.1
-1340 59.6 17273.4
-1339 59.56 17282.6
-1338 57.67 17291.9
-1337 56.11 17301.2
-1336 56.41 17310.5
-1335 56.79 17319.7
-1334 56.05 17329
-1333 55.64 17338.3
-1332 55.62 17347.5
-1331 55.23 17356.8
-1330 54.85 17366.1
-1329 54.49 17375.4
-1328 53.32 17384.6
-1327 54.02 17393.9
-1326 54.45 17403.2
-1325 56.02 17412.5
-1324 56.43 17421.7
-1323 57.16 17431
-1322 55.99 17440.3
-1321 54.11 17449.5
-1320 57.07 17458.8
-1319 58.39 17468.1
-1318 58.08 17477.4
-1317 58.17 17486.6
-1316 55.13 17495.9
-1315 55.29 17505.2
-1314 55.32 17514.5
-1313 54.88 17523.7
-1312 54.17 17533
-1311 54.47 17541.4
-1310 54.8 17549.9
-1309 55.2 17558.3
-1308 55.61 17566.8
-1307 55.64 17575.2
-1306 56.01 17583.7
-1305 56.81 17592.1
-1304 58.31 17600.6
-1303 59.09 17609
-1302 57.66 17617.5
-1301 56.88 17625.9
-1300 56.82 17634.4
-1299 56.09 17642.8
-1298 56.49 17651.3
-1297 57.63 17659.7
-1296 58.79 17668.1
-1295 58.46 17676.6
-1294 57.72 17685
-1293 58.81 17693.5
-1292 59.59 17701.9
-1291 59.15 17710.4
-1290 58.39 17718.8
-1289 58 17727.3
-1288 58.78 17735.7
-1287 58.5 17744.2
-1286 59.25 17752.6
-1285 58.5 17761.1
-1284 59.93 17769.5
-1283 60.36 17778
-1282 59.62 17786.4
-1281 59.56 17794.9
-1280 59.59 17803.3
-1279 58.82 17811.7
-1278 56.55 17820.2
-1277 56.14 17828.6
-1276 56.54 17837.1
-1275 58.45 17845.5
-1274 58.45 17854
-1273 58.78 17862.4
-1272 57.64 17870.9
-1271 57.59 17879.3
-1270 57.97 17887.8
-1269 57.23 17896.2
-1268 55.72 17904.7
-1267 54.92 17913.1
-1266 54.87 17921.6
-1265 54.51 17930
-1264 55.64 17939.9
-1263 55.7 17949.7
-1262 56.46 17959.6
-1261 56.5 17969.5
-1260 56.12 17979.3
-1259 57.24 17989.2
-1258 57.3 17999.1
-1257 56.92 18008.9
-1256 57.26 18018.8
-1255 58.37 18028.6
-1254 58.03 18038.5
-1253 58.04 18048.4
-1252 58.04 18058.2
-1251 58.05 18068.1
-1250 59.18 18078
-1249 60.33 18087.8
-1248 60.35 18097.7
-1247 59.58 18107.6
-1246 59.53 18117.4
-1245 59.47 18127.3
-1244 57.61 18137.2
-1243 57.22 18147
-1242 56.11 18156.9
-1241 54.91 18166.8
-1240 51.08 18176.6
-1239 44.58 18186.5
-1238 41.36 18196.4
-1237 43.13 18206.2
-1236 49.96 18216.1
-1235 52.84 18225.9
-1234 53.67 18235.8
-1233 54.09 18245.7
-1232 54.83 18255.5
-1231 57.06 18265.4
-1230 56.37 18275.3
-1229 54.87 18285.1
-1228 53.35 18295
-1227 54.05 18303.4
-1226 55.56 18311.8
-1225 55.64 18320.3
-1224 56.04 18328.7
-1223 54.95 18337.1
-1222 56.04 18345.5
-1221 57.6 18354
-1220 57.27 18362.4
-1219 56.13 18370.8
-1218 56.44 18379.2
-1217 56.06 18387.6
-1216 56.43 18396.1
-1215 57.19 18404.5
-1214 57.57 18412.9
-1213 57.98 18421.3
-1212 57.63 18429.7
-1211 56.44 18438.2
-1210 56.38 18446.6
-1209 56.76 18455
-1208 56.42 18463.4
-1207 56.04 18471.9
-1206 55.65 18480.3
-1205 56.05 18488.7
-1204 55.71 18497.1
-1203 56.02 18505.5
-1202 56.37 18514
-1201 56.42 18522.4
-1200 56.83 18530.8
-1199 58.29 18539.2
-1198 58.76 18547.7
-1197 57.3 18556.1
-1196 57.22 18564.5
-1195 56.86 18572.9
-1194 56.85 18581.3
-1193 57.94 18589.8
-1192 57.6 18598.2
-1191 56.46 18606.6
-1190 56.01 18615
-1189 56.37 18623.4
-1188 56.74 18631.9
-1187 56.48 18640.3
-1186 58.72 18648.7
-1185 58.41 18657.1
-1184 57.59 18665.6
-1183 56.85 18674
-1182 58.41 18682.4
-1181 58.8 18690.8
-1180 57.23 18699.2
-1179 57.57 18707.7
-1178 58.41 18716.1
-1177 58.11 18724.5
-1176 57.71 18732.9
-1175 58.81 18741.3
-1174 59.98 18749.8
-1173 60.02 18758.2
-1172 58.13 18766.6
-1171 56.2 18775
-1170 55 18783.5
-1169 54.58 18791.9
-1168 55.71 18800.3
-1167 56.84 18808.7
-1166 56.1 18817.1
-1165 54.98 18825.6
-1164 54.6 18834
-1163 54.65 18842.4
-1162 55.76 18850.8
-1161 57.29 18859.3
-1160 59.94 18867.7
-1159 61.83 18876.1
-1158 61.88 18884.5
-1157 61.91 18892.9
-1156 61.15 18901.4
-1155 61.47 18909.8
-1154 61.84 18918.2
-1153 61.85 18926.6
-1152 62.61 18935
-1151 61.59 18943.5
-1150 62.33 18951.9
-1149 63.51 18960.3
-1148 63.9 18968.7
-1147 62.38 18977.2
-1146 61.88 18985.6
-1145 60.04 18994
-1144 60.78 19002
-1143 63.04 19010
-1142 63.87 19018.1
-1141 63.94 19026.1
-1140 65.06 19034.1
-1139 66.24 19042.1
-1138 67.77 19050.1
-1137 67.4 19058.2
-1136 66.26 19066.2
-1135 67.34 19074.2
-1134 66.28 19082.2
-1133 66.62 19090.3
-1132 65.92 19098.3
-1131 65.49 19106.3
-1130 65.12 19114.3
-1129 66.29 19122.3
-1128 66.73 19130.4
-1127 66.7 19138.4
-1126 64.4 19146.4
-1125 62.08 19154.4
-1124 60.88 19162.4
-1123 60.11 19170.5
-1122 58.6 19178.5
-1121 58.86 19186.5
-1120 60.35 19194.5
-1119 61.14 19202.5
-1118 60.03 19210.6
-1117 59.22 19218.6
-1116 57.74 19226.6
-1115 58.47 19234.6
-1114 58.14 19242.7
-1113 58.13 19250.7
-1112 56.62 19258.7
-1111 57.28 19266.7
-1110 59.58 19274.7
-1109 60.43 19282.8
-1108 60.79 19290.8
-1107 58.15 19298.8
-1106 58.38 19306.8
-1105 59.54 19314.8
-1104 62.61 19322.9
-1103 63.43 19330.9
-1102 61.61 19338.9
-1101 60.84 19346.9
-1100 59.66 19354.9
-1099 58.83 19363
-1098 58.4 19371
-1097 58.39 19379
-1096 58.02 19387
-1095 59.5 19395.1
-1094 61.45 19403.1
-1093 64.19 19411.1
-1092 64.68 19419.1
-1091 65.12 19427.1
-1090 64.72 19435.2
-1089 63.94 19443.2
-1088 62.76 19451.2
-1087 61.6 19459.2
-1086 60.47 19467.2
-1085 60.8 19475.3
-1084 62.28 19483.3
-1083 62.67 19491.3
-1082 63.46 19499.3
-1081 63.16 19507.3
-1080 62.07 19515.4
-1079 61.58 19523.4
-1078 62.27 19531.4
-1077 62.64 19539.4
-1076 62.29 19547.5
-1075 61.91 19555.5
-1074 60.03 19563.5
-1073 58.87 19571.5
-1072 60.7 19579.5
-1071 61.45 19587.6
-1070 59.95 19595.6
-1069 57.59 19603.6
-1068 56 19611.6
-1067 54.52 19619.6
-1066 56.75 19627.7
-1065 59.45 19635.7
-1064 59.15 19643.7
-1063 58.41 19651.7
-1062 57.97 19659.7
-1061 56.12 19667.8
-1060 56.03 19675.8
-1059 56.78 19683.8
-1058 57.55 19691.8
-1057 56.09 19699.9
-1056 56.06 19707.9
-1055 56.43 19715.9
-1054 55.63 19723.9
-1053 55.15 19731.9
-1052 54.36 19740
-1051 54.24 19748
-1050 53.9 19756
-1049 54.11 19762.7
-1048 54.18 19769.4
-1047 55.67 19776.2
-1046 56.81 19782.9
-1045 58.37 19789.6
-1044 59.22 19796.3
-1043 61.46 19803
-1042 61.52 19809.8
-1041 62.24 19816.5
-1040 60.36 19823.2
-1039 57.76 19829.9
-1038 56.95 19836.7
-1037 56.91 19843.4
-1036 57.26 19850.1
-1035 56.92 19856.8
-1034 58.01 19863.5
-1033 58.07 19870.3
-1032 57.28 19877
-1031 57.25 19883.7
-1030 57.28 19890.4
-1029 56.14 19897.1
-1028 56.05 19903.9
-1027 57.2 19910.6
-1026 58.44 19917.3
-1025 59.22 19924
-1024 58.15 19930.8
-1023 56.99 19937.5
-1022 57.72 19944.2
-1021 56.67 19950.9
-1020 57.3 19957.6
-1019 58.12 19964.4
-1018 59.62 19971.1
-1017 58.22 19977.8
-1016 58.09 19984.5
-1015 60.32 19991.2
-1014 56.24 19998
-1013 59.42 20004.7
-1012 59.15 20011.4
-1011 59.5 20018.1
-1010 58.81 20024.8
-1009 60.39 20031.6
-1008 58.58 20038.3
-1007 59.58 20045
-1006 58.56 20051.7
-1005 60.32 20058.5
-1004 60.35 20065.2
-1003 59.58 20071.9
-1002 60.32 20078.6
-1001 61.06 20085.3
-1000 61.86 20092.1
-999 62.64 20098.8
-998 62.32 20105.5
-997 62.26 20112.2
-996 62.61 20118.9
-995 60.37 20125.7
-994 59.93 20132.4
-993 60.64 20139.1
-992 61.76 20145.8
-991 61.85 20152.5
-990 60.04 20159.3
-989 59.62 20166
-988 60.34 20172.7
-987 60.68 20179.4
-986 60.71 20186.2
-985 60.34 20192.9
-984 59.96 20199.6
-983 60.71 20206.3
-982 61.47 20213
-981 61.11 20219.8
-980 61.48 20226.5
-979 61.14 20233.2
-978 59.94 20239.9
-977 59.16 20246.6
-976 59.2 20253.4
-975 60.72 20260.1
-974 61.13 20266.8
-973 62.65 20273.5
-972 60.52 20280.3
-971 60.83 20287
-970 58.68 20293.7
-969 59.62 20300.4
-968 58.65 20307.1
-967 57.06 20313.9
-966 59.2 20320.6
-965 60.4 20327.3
-964 59.28 20334
-963 58.87 20340.7
-962 58.49 20347.5
-961 59.59 20354.2
-960 59.62 20360.9
-959 60.74 20367.6
-958 59.64 20374.3
-957 58.79 20381.1
-956 58.35 20387.8
-955 58.76 20394.5
-954 58.81 20401.2
-953 58.76 20408
-952 58.37 20414.7
-951 57.67 20421.4
-950 57.28 20428.1
-949 57.61 20434.8
-948 57.21 20441.6
-947 56.07 20448.3
-946 55.29 20455
-945 55.66 20464.2
-944 56.1 20473.5
-943 56.47 20482.7
-942 57.23 20491.9
-941 56.13 20501.2
-940 55.73 20510.4
-939 55.69 20519.6
-938 57.56 20528.9
-937 57.98 20538.1
-936 58.4 20547.3
-935 57.7 20556.6
-934 58.83 20565.8
-933 57.7 20575
-932 55.73 20584.3
-931 54.91 20593.5
-930 57.17 20602.7
-929 58.41 20612
-928 59.12 20621.2
-927 59.52 20630.4
-926 58.4 20639.7
-925 58.74 20648.9
-924 57.3 20658.1
-923 55.7 20667.3
-922 55.66 20676.6
-921 56.11 20685.8
-920 56.55 20695
-919 56.52 20704.3
-918 57.99 20713.5
-917 58.8 20722.7
-916 59.26 20732
-915 59.63 20741.2
-914 59.23 20750.4
-913 58.06 20759.7
-912 57.61 20768.9
-911 58.3 20778.1
-910 58.28 20787.4
-909 57.52 20796.6
-908 54.9 20805.8
-907 53.7 20815.1
-906 52.22 20824.3
-905 51.79 20833.5
-904 51.74 20842.8
-903 51.75 20852
-902 52.94 20859.9
-901 54.14 20867.9
-900 53.36 20875.8
-899 52.51 20883.7
-898 54.48 20891.7
-897 55.38 20899.6
-896 55.78 20907.5
-895 55.38 20915.5
-894 55.4 20923.4
-893 55.39 20931.3
-892 56.45 20939.3
-891 56.85 20947.2
-890 57.21 20955.2
-889 58.32 20963.1
-888 57.59 20971
-887 57.6 20979
-886 55.77 20986.9
-885 56.51 20994.8
-884 56.2 21002.8
-883 59.07 21010.7
-882 57.98 21018.6
-881 56.92 21026.6
-880 57.3 21034.5
-879 57.3 21042.4
-878 56.5 21050.4
-877 56.12 21058.3
-876 56.92 21066.2
-875 58.81 21074.2
-874 59.28 21082.1
-873 58.18 21090
-872 57.68 21098
-871 57.62 21105.9
-870 57.95 21113.8
-869 57.25 21121.8
-868 55.32 21129.7
-867 53.74 21137.7
-866 54.09 21145.6
-865 54.54 21153.5
-864 54.94 21161.5
-863 54.52 21169.4
-862 54.86 21177.3
-861 54.14 21185.3
-860 53.42 21193.2
-859 51.57 21201.1
-858 50.41 21209.1
-857 50.34 21217
-856 51.48 21229.2
-855 53.77 21241.3
-854 55.28 21253.5
-853 57.96 21265.7
-852 59.94 21277.8
-851 59.63 21290
-850 59.24 21302.2
-849 57.75 21314.3
-848 56.57 21326.5
-847 58.41 21338.7
-846 58.8 21350.8
-845 58.08 21363
-844 56.87 21375.2
-843 56.45 21387.3
-842 55.72 21399.5
-841 54.87 21411.7
-840 54.89 21423.8
-839 54.9 21436
-838 55.31 21448.2
-837 54.85 21460.3
-836 55.25 21472.5
-835 54.5 21484.7
-834 54.9 21496.8
-833 55.68 21509
-832 54.97 21521.2
-831 54.58 21533.3
-830 53.43 21545.5
-829 52.24 21557.7
-828 52.22 21569.8
-827 54.09 21582
-826 53.75 21590
-825 52.6 21597.9
-824 52.95 21605.9
-823 54.1 21613.8
-822 54.51 21621.8
-821 54.53 21629.7
-820 54.89 21637.7
-819 55.65 21645.6
-818 55.66 21653.6
-817 55.64 21661.5
-816 54.88 21669.5
-815 54.15 21677.5
-814 53.77 21685.4
-813 53.01 21693.4
-812 52.62 21701.3
-811 53.34 21709.3
-810 53.33 21717.2
-809 53.7 21725.2
-808 53.74 21733.1
-807 55.26 21741.1
-806 54.55 21749
-805 53.76 21757
-804 50.3 21765
-803 49.05 21772.9
-802 50.13 21780.9
-801 52.43 21788.8
-800 52.53 21796.8
-799 54.41 21804.7
-798 55.58 21812.7
-797 55.59 21820.6
-796 52.97 21828.6
-795 51.33 21836.5
-794 52.44 21844.5
-793 54.39 21852.5
-792 56.35 21860.4
-791 56.04 21868.4
-790 55.67 21876.3
-789 56.39 21884.3
-788 56.01 21892.2
-787 54.92 21900.2
-786 56.04 21908.1
-785 58.74 21916.1
-784 59.22 21924
-783 58.13 21932
-782 58.03 21940
-781 58.77 21947.9
-780 58.08 21955.9
-779 56.55 21963.8
-778 56.85 21971.8
-777 56.51 21979.7
-776 56.18 21987.7
-775 55.84 21995.6
-774 56.15 22003.6
-773 56.14 22011.5
-772 57.25 22019.5
-771 59.49 22027.5
-770 61.05 22035.4
-769 60.72 22043.4
-768 59.92 22051.3
-767 58.38 22059.3
-766 57.64 22067.2
-765 56.53 22075.2
-764 55.01 22083.1
-763 54.6 22091.1
-762 56.08 22099
-761 56.49 22107
-760 56.52 22115
-759 55.71 22122.9
-758 55.26 22130.9
-757 53.71 22138.8
-756 53.33 22146.8
-755 54.84 22154.7
-754 57.57 22162.7
-753 58.44 22170.6
-752 56.97 22178.6
-751 56.91 22186.5
-750 56.54 22194.5
-749 56.12 22202.5
-748 56.46 22210.4
-747 56.43 22218.4
-746 57.2 22226.3
-745 55.37 22234.3
-744 54.14 22242.2
-743 53.69 22250.2
-742 54.1 22258.1
-741 54.09 22266.1
-740 51.79 22274
-739 50.64 22282
-738 50.98 22291.4
-737 54.74 22300.9
-736 56.79 22310.3
-735 56.53 22319.7
-734 55.83 22329.1
-733 55.44 22338.6
-732 56.13 22348
-731 56.49 22357.4
-730 56.84 22366.9
-729 57.61 22376.3
-728 58.76 22385.7
-727 59.19 22395.1
-726 58.85 22404.6
-725 57.39 22414
-724 54.68 22423.4
-723 54.1 22432.9
-722 55.17 22442.3
-721 55.26 22451.7
-720 56.38 22461.1
-719 57.23 22470.6
-718 57.28 22480
-717 58.06 22489.4
-716 57.28 22498.9
-715 54.99 22508.3
-714 53.75 22517.7
-713 54.81 22527.1
-712 55.65 22536.6
-711 57.53 22546
-710 57.98 22555.4
-709 57.99 22564.9
-708 57.28 22574.3
-707 56.49 22583.7
-706 56.47 22593.1
-705 56.09 22602.6
-704 55.32 22612
-703 54.17 22621.4
-702 53.77 22630.9
-701 54.11 22640.3
-700 54.16 22649.7
-699 53.81 22659.1
-698 53.06 22668.6
-697 53 22678
-696 54.82 22686.7
-695 57.11 22695.4
-694 58.3 22704.1
-693 58.4 22712.8
-692 59.19 22721.5
-691 59.25 22730.1
-690 58.85 22738.8
-689 58.06 22747.5
-688 56.91 22756.2
-687 56.48 22764.9
-686 56.87 22773.6
-685 57.27 22782.3
-684 57.67 22791
-683 58.79 22799.7
-682 59.2 22808.4
-681 58.81 22817
-680 59.87 22825.7
-679 59.97 22834.4
-678 60.73 22843.1
-677 61.12 22851.8
-676 59.99 22860.5
-675 58.48 22869.2
-674 55.45 22877.9
-673 56.83 22886.6
-672 57.26 22895.3
-671 57.24 22904
-670 56.9 22912.6
-669 56.13 22921.3
-668 54.25 22930
-667 53.4 22938.7
-666 53.38 22947.4
-665 53.32 22956.1
-664 52.21 22964.8
-663 51.82 22973.5
-662 51.77 22982.2
-661 51.35 22990.9
-660 52.79 22999.5
-659 52.47 23008.2
-658 51.36 23016.9
-657 50.96 23025.6
-656 49.49 23034.3
-655 47.63 23043
-654 50.16 23050
-653 51.73 23057
-652 52.85 23064.1
-651 54.43 23071.1
-650 55.27 23078.1
-649 54.53 23085.1
-648 54.52 23092.1
-647 55.67 23099.2
-646 55.7 23106.2
-645 55.35 23113.2
-644 56.1 23120.2
-643 56.86 23127.2
-642 57.59 23134.3
-641 57.25 23141.3
-640 56.49 23148.3
-639 55.69 23155.3
-638 55.29 23162.3
-637 55.66 23169.3
-636 54.89 23176.4
-635 54.11 23183.4
-634 54.41 23190.4
-633 55.18 23197.4
-632 55.99 23204.4
-631 57.51 23211.5
-630 55.32 23218.5
-629 54.18 23225.5
-628 54.48 23232.5
-627 54.89 23239.5
-626 55.24 23246.6
-625 55.61 23253.6
-624 54.86 23260.6
-623 58.21 23267.6
-622 59.88 23274.6
-621 60 23281.7
-620 58.48 23288.7
-619 56.95 23295.7
-618 54.64 23302.7
-617 54.56 23309.7
-616 54.57 23316.8
-615 55.68 23323.8
-614 56.45 23330.8
-613 55.34 23337.8
-612 55.68 23344.8
-611 56.08 23351.8
-610 55.68 23358.9
-609 55.64 23365.9
-608 55.3 23372.9
-607 55.31 23379.9
-606 54.2 23386.9
-605 51.51 23394
-604 49.14 23401
-603 47.91 23408
-602 48.61 23414.6
-601 50.47 23421.1
-600 51.32 23427.7
-599 51.75 23434.3
-598 52.51 23440.8
-597 53.66 23447.4
-596 54.44 23454
-595 55.22 23460.5
-594 55.66 23467.1
-593 56.81 23473.7
-592 56.41 23480.3
-591 54.89 23486.8
-590 53.73 23493.4
-589 54.49 23500
-588 54.49 23506.5
-587 53.37 23513.1
-586 52.95 23519.7
-585 55.16 23526.2
-584 55.64 23532.8
-583 55.69 23539.4
-582 55.31 23545.9
-581 54.87 23552.5
-580 53.27 23559.1
-579 53.62 23565.6
-578 54.83 23572.2
-577 56.07 23578.8
-576 56.09 23585.4
-575 55.32 23591.9
-574 54.2 23598.5
-573 53.37 23605.1
-572 54.51 23611.6
-571 54.19 23618.2
-570 54.16 23624.8
-569 56.01 23631.3
-568 57.5 23637.9
-567 56.38 23644.5
-566 55.24 23651
-565 55.98 23657.6
-564 56.06 23664.2
-563 57.23 23670.7
-562 59.16 23677.3
-561 58.87 23683.9
-560 57.76 23690.5
-559 58.07 23697
-558 58.07 23703.6
-557 56.2 23710.2
-556 54.97 23716.7
-555 54.9 23723.3
-554 54.16 23729.9
-553 52.26 23736.4
-552 51.08 23743
-551 51.41 23749.1
-550 51.77 23755.2
-549 54.38 23761.3
-548 56.72 23767.4
-547 57.18 23773.5
-546 54.16 23779.6
-545 51.77 23785.6
-544 51.7 23791.7
-543 53.61 23797.8
-542 55.99 23803.9
-541 56.47 23810
-540 54.64 23816.1
-539 54.56 23822.2
-538 53.81 23828.3
-537 54.56 23834.4
-536 55.39 23840.5
-535 57.57 23846.6
-534 56.53 23852.7
-533 54.31 23858.8
-532 54.97 23864.8
-531 56.17 23870.9
-530 56.2 23877
-529 55.44 23883.1
-528 57.26 23889.2
-527 57.67 23895.3
-526 56.16 23901.4
-525 55.67 23907.5
-524 56.42 23913.6
-523 56.82 23919.7
-522 56.1 23925.8
-521 55.67 23931.9
-520 55.67 23938
-519 54.6 23944
-518 54.57 23950.1
-517 54.92 23956.2
-516 54.92 23962.3
-515 54.89 23968.4
-514 55.22 23974.5
-513 56.01 23980.6
-512 56.82 23986.7
-511 57.24 23992.8
-510 55.76 23998.9
-509 54.24 24005
-508 53.05 24011.1
-507 51.48 24017.2
-506 51.02 24023.2
-505 50.98 24029.3
-504 52.06 24035.4
-503 53.24 24041.5
-502 52.56 24047.6
-501 50.69 24053.7
-500 48.79 24059.8
-499 49.09 24065.9
-498 49.46 24072
-497 49.08 24078.1
-496 50.48 24084.2
-495 50.98 24090.3
-494 50.26 24096.4
-493 51.38 24102.4
-492 52.9 24108.5
-491 51.83 24114.6
-490 53.23 24120.7
-489 52.11 24126.8
-488 52.84 24132.9
-487 51.78 24139
-486 54.41 24147.1
-485 56.43 24155.2
-484 56.5 24163.3
-483 55.4 24171.4
-482 55.75 24179.6
-481 55 24187.7
-480 53.82 24195.8
-479 54.85 24203.9
-478 56.39 24212
-477 56.07 24220.1
-476 54.92 24228.2
-475 54.14 24236.3
-474 55.27 24244.4
-473 56.45 24252.6
-472 57.64 24260.7
-471 58.42 24268.8
-470 58.07 24276.9
-469 57.31 24285
-468 57.27 24293.1
-467 57.26 24301.2
-466 56.11 24309.3
-465 56.09 24317.4
-464 56.49 24325.6
-463 57.22 24333.7
-462 56.52 24341.8
-461 55.37 24349.9
-460 54.17 24358
-459 53.72 24366.1
-458 53.68 24374.2
-457 54.06 24382.3
-456 53.31 24390.4
-455 52.16 24398.6
-454 52.96 24406.7
-453 53.37 24414.8
-452 54.1 24422.9
-451 54.83 24431
-450 57.89 24439.1
-449 59.53 24447.2
-448 58.45 24455.3
-447 55.83 24463.4
-446 54.96 24471.6
-445 54.57 24479.7
-444 52.64 24487.8
-443 52.18 24495.9
-442 50.28 24504
-441 51 24512.3
-440 53.36 24520.6
-439 54.93 24528.9
-438 57.58 24537.2
-437 59.15 24545.5
-436 58.45 24553.8
-435 57.63 24562.1
-434 57.59 24570.4
-433 56.88 24578.7
-432 56.5 24587
-431 55.72 24595.3
-430 55.31 24603.5
-429 55.31 24611.8
-428 55.68 24620.1
-427 56.78 24628.4
-426 57.2 24636.7
-425 56.87 24645
-424 56.48 24653.3
-423 56.87 24661.6
-422 56.54 24669.9
-421 56.14 24678.2
-420 54.62 24686.5
-419 53.81 24694.8
-418 55.26 24703.1
-417 57.2 24711.4
-416 58.35 24719.7
-415 58.78 24728
-414 58.43 24736.3
-413 58.4 24744.6
-412 59.19 24752.9
-411 58.84 24761.2
-410 56.94 24769.5
-409 56.47 24777.8
-408 56.81 24786
-407 55.37 24794.3
-406 54.97 24802.6
-405 56.85 24810.9
-404 57.26 24819.2
-403 56.11 24827.5
-402 56.03 24835.8
-401 54.49 24844.1
-400 52.93 24852.4
-399 51.02 24860.7
-398 50.58 24869
-397 52.42 24877
-396 55.14 24884.9
-395 56.01 24892.9
-394 55.71 24900.8
-393 55.35 24908.8
-392 54.2 24916.7
-391 53.02 24924.7
-390 53.35 24932.7
-389 56 24940.6
-388 56.84 24948.6
-387 55.77 24956.5
-386 55.7 24964.5
-385 54.91 24972.4
-384 53.71 24980.4
-383 54.06 24988.3
-382 54.47 24996.3
-381 54.89 25004.3
-380 54.52 25012.2
-379 53.75 25020.2
-378 54.85 25028.1
-377 56.06 25036.1
-376 57.24 25044
-375 57.61 25052
-374 57.62 25060
-373 57.24 25067.9
-372 57.6 25075.9
-371 57.69 25083.8
-370 56.57 25091.8
-369 55.39 25099.7
-368 54.95 25107.7
-367 55.65 25115.7
-366 55.66 25123.6
-365 54.5 25131.6
-364 54.1 25139.5
-363 54.48 25147.5
-362 55.97 25155.4
-361 57.83 25163.4
-360 56.38 25171.3
-359 54.79 25179.3
-358 56.71 25187.3
-357 57.23 25195.2
-356 56.13 25203.2
-355 54.12 25211.1
-354 52.93 25219.1
-353 51.83 25227
-352 51.43 25235
-351 53.26 25243.5
-350 54.81 25252
-349 54.17 25260.5
-348 54.21 25269
-347 54.56 25277.4
-346 54.16 25285.9
-345 53.39 25294.4
-344 52.24 25302.9
-343 52.16 25311.4
-342 53.65 25319.9
-341 55.2 25328.4
-340 55.26 25336.9
-339 54.88 25345.3
-338 56.38 25353.8
-337 56.83 25362.3
-336 55.06 25370.8
-335 53.88 25379.3
-334 54.93 25387.8
-333 56.46 25396.3
-332 58.01 25404.8
-331 56.96 25413.3
-330 56.56 25421.7
-329 57.28 25430.2
-328 56.55 25438.7
-327 56.52 25447.2
-326 56.52 25455.7
-325 56.9 25464.2
-324 55.4 25472.7
-323 55.69 25481.2
-322 55.31 25489.7
-321 56.03 25498.1
-320 56.81 25506.6
-319 57.59 25515.1
-318 57.24 25523.6
-317 57.53 25532.1
-316 56.44 25540.6
-315 54.23 25549.1
-314 53.04 25557.6
-313 52.23 25566
-312 51.08 25574.5
-311 51.38 25583
-310 50.6 25591.5
-309 49.43 25600
-308 50.17 25607.7
-307 50.99 25615.4
-306 50.98 25623
-305 51.74 25630.7
-304 52.5 25638.4
-303 53.28 25646.1
-302 55.19 25653.8
-301 56.4 25661.5
-300 56.44 25669.1
-299 56.82 25676.8
-298 56.47 25684.5
-297 56.12 25692.2
-296 56.14 25699.9
-295 56.49 25707.5
-294 56.46 25715.2
-293 57.17 25722.9
-292 57.92 25730.6
-291 57.23 25738.3
-290 56.83 25745.9
-289 57.17 25753.6
-288 57.19 25761.3
-287 57.57 25769
-286 56.82 25776.7
-285 57.9 25784.4
-284 57.21 25792
-283 57.21 25799.7
-282 57.21 25807.4
-281 57.21 25815.1
-280 56.05 25822.8
-279 55.32 25830.4
-278 54.88 25838.1
-277 56.38 25845.8
-276 56.79 25853.5
-275 55.72 25861.2
-274 55.29 25868.8
-273 54.91 25876.5
-272 54.89 25884.2
-271 55.25 25891.9
-270 56.04 25899.6
-269 54.95 25907.3
-268 55.63 25914.9
-267 55.7 25922.6
-266 54.97 25930.3
-265 52.31 25938
-264 51.85 25945.7
-263 53.35 25953.3
-262 52.6 25961
-261 52.9 25968.7
-260 52.16 25976.4
-259 51.41 25984.1
-258 52.18 25991.7
-257 52.23 25999.4
-256 51.46 26007.1
-255 51.07 26014.8
-254 50.74 26022.5
-253 45.85 26030.2
-252 40.3 26037.8
-251 39.65 26045.5
-250 41.92 26053.2
-249 46.54 26060.9
-248 51.31 26068.6
-247 56.02 26076.2
-246 59.9 26083.9
-245 60.78 26091.6
-244 60.42 26099.3
-243 60.77 26107
-242 59.28 26114.6
-241 59.2 26122.3
-240 59.2 26130
-239 57.71 26137.7
-238 56.92 26145.4
-237 57.24 26153.1
-236 58.78 26160.7
-235 57.65 26168.4
-234 56.49 26176.1
-233 54.19 26183.8
-232 54.5 26191.5
-231 53.75 26199.1
-230 51.41 26206.8
-229 53.66 26214.5
-228 54.47 26222.2
-227 53.81 26229.9
-226 54.88 26237.5
-225 54.54 26245.2
-224 53.78 26252.9
-223 52.69 26260.6
-222 51.49 26268.3
-221 52.52 26276
-220 51.06 26283.6
-219 49.52 26291.3
-218 49.5 26299
-217 50.63 26312.3
-216 50.64 26325.6
-215 51.78 26338.9
-214 54.06 26352.3
-213 55.66 26365.6
-212 56.07 26378.9
-211 55.71 26392.2
-210 55.35 26405.5
-209 56.09 26418.8
-208 56.89 26432.1
-207 57.66 26445.4
-206 57.68 26458.8
-205 56.55 26472.1
-204 56.12 26485.4
-203 55.01 26498.7
-202 53.87 26512
-201 54.23 26520.7
-200 56.13 26529.4
-199 56.16 26538.1
-198 55.73 26546.9
-197 56.48 26555.6
-196 59.14 26564.3
-195 60.27 26573
-194 58.12 26598.2
-193 57.34 26623.3
-192 56.19 26648.5
-191 54.3 26673.7
-190 53.08 26698.8
-189 52.62 26724
-188 54.82 26728.6
-187 55.28 26733.3
-186 56.79 26737.9
-185 57.55 26742.5
-184 57.25 26747.2
-183 55.73 26751.8
-182 55.32 26756.5
-181 56.06 26761.1
-180 54.6 26765.7
-179 52.67 26770.4
-178 52.93 26775
-177 54.04 26779.6
-176 54.8 26784.3
-175 54.09 26788.9
-174 52.24 26793.5
-173 51.43 26798.2
-172 51.72 26802.8
-171 51.72 26807.5
-170 52.16 26812.1
-169 53.37 26816.7
-168 54.49 26821.4
-167 54.91 26826
-166 54.58 26830.6
-165 53.81 26835.3
-164 52.26 26839.9
-163 52.19 26844.5
-162 53.31 26849.2
-161 54.87 26853.8
-160 55.3 26858.5
-159 54.91 26863.1
-158 54.51 26867.7
-157 52.94 26872.4
-156 51.77 26877
-155 51.72 26881.6
-154 52.11 26886.3
-153 53.27 26890.9
-152 54.05 26895.5
-151 54.44 26900.2
-150 54.46 26904.8
-149 52.62 26909.5
-148 51.45 26914.1
-147 52.55 26918.7
-146 52.58 26923.4
-145 52.58 26928
-144 53.65 26932.6
-143 53.31 26937.3
-142 51.46 26941.9
-141 51.8 26946.5
-140 54.12 26951.2
-139 55.29 26955.8
-138 56 26960.5
-137 56.03 26965.1
-136 55.73 26969.7
-135 57.24 26974.4
-134 56.89 26979
-133 56.83 26983.6
-132 56.1 26988.3
-131 55.7 26992.9
-130 56.08 26997.5
-129 56.09 27002.2
-128 54.92 27006.8
-127 53.74 27011.5
-126 53.33 27016.1
-125 52.16 27020.7
-124 49.48 27025.4
-123 48.65 27030
-122 48.64 27047.1
-121 49.43 27064.3
-120 51 27081.4
-119 51.8 27098.6
-118 52.92 27115.7
-117 55.18 27132.9
-116 56.39 27150
-115 55.31 27157.3
-114 54.55 27164.5
-113 54.14 27171.8
-112 54.12 27179.1
-111 54.47 27186.3
-110 55.24 27193.6
-109 54.88 27200.8
-108 54.89 27208.1
-107 54.92 27215.4
-106 53.82 27222.6
-105 53.39 27229.9
-104 53.04 27237.2
-103 52.67 27244.4
-102 51.13 27251.7
-101 52.6 27258.9
-100 52.29 27266.2
-99 54.5 27273.5
-98 54.95 27280.7
-97 54.6 27288
-96 53.12 27295.3
-95 53.02 27302.5
-94 51.09 27309.8
-93 51.35 27317.1
-92 52.5 27324.3
-91 51.8 27331.6
-90 51.77 27338.8
-89 50.24 27346.1
-88 49.46 27353.4
-87 49.05 27360.6
-86 49.07 27367.9
-85 48.29 27375.2
-84 49.04 27382.4
-83 49.43 27389.7
-82 49.38 27396.9
-81 48.63 27404.2
-80 48.61 27411.5
-79 48.58 27418.7
-78 48.52 27426
-77 49.27 27433.8
-76 50.45 27441.5
-75 50.88 27449.3
-74 50.13 27457.1
-73 50.13 27464.8
-72 50.56 27472.6
-71 51.74 27480.4
-70 52.92 27488.1
-69 52.17 27495.9
-68 53.27 27503.7
-67 54.79 27511.4
-66 54.86 27519.2
-65 51.9 27527
-64 51.4 27534.7
-63 51.37 27542.5
-62 52.88 27550.3
-61 52.59 27558
-60 52.55 27565.8
-59 52.88 27573.6
-58 53.66 27581.3
-57 54.44 27589.1
-56 55.96 27596.9
-55 55.28 27604.6
-54 53.74 27612.4
-53 53.04 27620.1
-52 52.93 27627.9
-51 52.56 27635.7
-50 52.91 27643.4
-49 54.49 27651.2
-48 55.7 27659
-47 56.01 27666.7
-46 56.47 27674.5
-45 56.85 27682.3
-44 55 27690
-43 54.54 27697.8
-42 54.92 27705.6
-41 53.46 27713.3
-40 52.66 27721.1
-39 54.13 27728.9
-38 56.45 27736.6
-37 57.25 27744.4
-36 56.51 27752.2
-35 55.72 27759.9
-34 54.56 27767.7
-33 53.02 27775.5
-32 51.45 27783.2
-31 50.25 27791
-30 50.24 27798.8
-29 50.67 27806.5
-28 51.81 27814.3
-27 53.7 27822.1
-26 54.88 27829.8
-25 54.19 27837.6
-24 53.74 27845.4
-23 53.28 27853.1
-22 53.32 27860.9
-21 54.46 27868.7
-20 54.49 27876.4
-19 54.48 27884.2
-18 53.34 27892
-17 52.13 27899.7
-16 53.63 27907.5
-15 54.5 27915.3
-14 54.14 27923
-13 53.72 27930.8
-12 55.25 27938.6
-11 54.18 27946.3
-10 54.03 27954.1
-9 52.94 27961.9
-8 52.9 27969.6
-7 51.78 27977.4
-6 50.61 27985.1
-5 50.51 27992.9
-4 50.18 28000.7
-3 50.2 28008.4
-2 50.93 28016.2
-1 51.35 28024
0 49.5 28031.7
