# Supplementary material for: 3D X-ray computed tomography gray value and age model datasets of coral cores Baler 2 and 3 (Philippines)
Source: Data Brief. 2021 Jan 14;34:106755. doi: 10.1016/j.dib.2021.106755 (PMC7820376; doi:10.1016/j.dib.2021.106755)
Supplement: Supplementary file 1 [file mmc1.zip › B2S3E data.csv]

-1901 47.32
-1900 50.82
-1899 54.37
-1898 58.27
-1897 61.03
-1896 61.82
-1895 60.01
-1894 59.63
-1893 59.26
-1892 60.34
-1891 58.96
-1890 60.32
-1889 60.03
-1888 60.37
-1887 59.35
-1886 57.83
-1885 57.67
-1884 57.3
-1883 55.78
-1882 55.75
-1881 55.67
-1880 55.37
-1879 52.72
-1878 53.66
-1877 54.15
-1876 56.43
-1875 57.64
-1874 57.27
-1873 54.99
-1872 54.13
-1871 54.13
-1870 54.53
-1869 55.61
-1868 54.51
-1867 54.86
-1866 55.28
-1865 54.49
-1864 54.08
-1863 54.13
-1862 54.92
-1861 55.74
-1860 56.1
-1859 57.94
-1858 57.25
-1857 57.59
-1856 57.28
-1855 53.98
-1854 53.13
-1853 55
-1852 57.24
-1851 59.14
-1850 57.77
-1849 56.13
-1848 57.15
-1847 56.13
-1846 56.44
-1845 56.16
-1844 58.01
-1843 60.25
-1842 58.08
-1841 58.02
-1840 58.43
-1839 57.75
-1838 58.9
-1837 58.96
-1836 62.27
-1835 61.94
-1834 61.88
-1833 62.28
-1832 61.51
-1831 60.35
-1830 58.81
-1829 59.13
-1828 59.94
-1827 59.66
-1826 59.27
-1825 58.47
-1824 56.94
-1823 56.13
-1822 54.62
-1821 53.83
-1820 53.42
-1819 53.35
-1818 53.68
-1817 53.28
-1816 52.91
-1815 53.67
-1814 55.98
-1813 57.61
-1812 57.65
-1811 58.38
-1810 57.99
-1809 57.57
-1808 54.6
-1807 54.11
-1806 53.01
-1805 52.24
-1804 51.84
-1803 51.86
-1802 55.25
-1801 57.99
-1800 59.55
-1799 60.29
-1798 60.7
-1797 58.45
-1796 57.65
-1795 58.73
-1794 58.81
-1793 58.41
-1792 57.65
-1791 56.14
-1790 56.78
-1789 58.35
-1788 59.98
-1787 61.57
-1786 61.23
-1785 60.77
-1784 60.75
-1783 61.47
-1782 60.75
-1781 60.33
-1780 59.16
-1779 56.88
-1778 56.8
-1777 57.96
-1776 58.39
-1775 59.09
-1774 58.74
-1773 58.78
-1772 59.6
-1771 59.26
-1770 57.71
-1769 57.63
-1768 59.14
-1767 60.74
-1766 61.19
-1765 60.08
-1764 59.23
-1763 58.42
-1762 57.61
-1761 57.6
-1760 57.57
-1759 56.41
-1758 55.25
-1757 55.25
-1756 56.07
-1755 57.18
-1754 57.21
-1753 56.16
-1752 56.11
-1751 57.98
-1750 58.05
-1749 57.32
-1748 59.19
-1747 60.36
-1746 61.53
-1745 61.55
-1744 61.17
-1743 60.06
-1742 61.19
-1741 60.51
-1740 61.16
-1739 62.3
-1738 63.52
-1737 63.58
-1736 63.56
-1735 63.59
-1734 63.58
-1733 62.75
-1732 62.32
-1731 62.69
-1730 61.95
-1729 60.01
-1728 58.05
-1727 56.13
-1726 55.73
-1725 55.38
-1724 55.04
-1723 54.61
-1722 53.83
-1721 54.56
-1720 55.32
-1719 55.68
-1718 58.32
-1717 59.19
-1716 56.96
-1715 56.48
-1714 56.85
-1713 56.47
-1712 56.5
-1711 54.6
-1710 53.78
-1709 53.33
-1708 54.49
-1707 56.03
-1706 57.63
-1705 59.22
-1704 60.37
-1703 59.97
-1702 58.81
-1701 58.82
-1700 58.4
-1699 57.64
-1698 57.25
-1697 57.24
-1696 55.73
-1695 56.39
-1694 55.66
-1693 55.3
-1692 55.32
-1691 55.72
-1690 57.23
-1689 57.65
-1688 58
-1687 59.87
-1686 59.92
-1685 59.5
-1684 58.74
-1683 57.25
-1682 56.11
-1681 57.19
-1680 58.34
-1679 58
-1678 58.01
-1677 59.18
-1676 59.95
-1675 58.84
-1674 57.67
-1673 57.57
-1672 56.53
-1671 55.74
-1670 56.4
-1669 56.04
-1668 55.67
-1667 56.04
-1666 55.29
-1665 55.16
-1664 55.17
-1663 55.58
-1662 55.68
-1661 56.11
-1660 56.06
-1659 56.79
-1658 56.07
-1657 54.94
-1656 53.41
-1655 54.51
-1654 55.32
-1653 56.51
-1652 56.18
-1651 56.13
-1650 56.45
-1649 57.19
-1648 58.35
-1647 59.19
-1646 59.6
-1645 58.83
-1644 58.82
-1643 59.94
-1642 60.36
-1641 60.03
-1640 60
-1639 58.81
-1638 59.13
-1637 59.5
-1636 58.42
-1635 57.24
-1634 56.49
-1633 56.85
-1632 57.24
-1631 57.67
-1630 57.28
-1629 57.62
-1628 56.53
-1627 55.73
-1626 57.21
-1625 56.51
-1624 55.39
-1623 57.18
-1622 59.14
-1621 57.72
-1620 56.58
-1619 56.49
-1618 54.6
-1617 54.53
-1616 54.82
-1615 55.98
-1614 56.43
-1613 56.09
-1612 56.47
-1611 58.02
-1610 58.09
-1609 58.42
-1608 57.67
-1607 56.51
-1606 56.09
-1605 54.97
-1604 53.79
-1603 54.12
-1602 55.24
-1601 56.39
-1600 56.04
-1599 55.26
-1598 53.75
-1597 54.11
-1596 54.54
-1595 53.06
-1594 53.72
-1593 54.44
-1592 54.05
-1591 52.96
-1590 52.56
-1589 52.93
-1588 52.99
-1587 54.08
-1586 54.13
-1585 52.67
-1584 53.37
-1583 53.01
-1582 53.43
-1581 53.79
-1580 56.41
-1579 52.75
-1578 54.51
-1577 55.24
-1576 57.61
-1575 59.19
-1574 58.1
-1573 55.01
-1572 53.41
-1571 53
-1570 55.27
-1569 54.99
-1568 53.46
-1567 54.17
-1566 55.34
-1565 55.01
-1564 55.76
-1563 56.92
-1562 56.91
-1561 57.23
-1560 58
-1559 58.77
-1558 59.19
-1557 59.19
-1556 57.68
-1555 56.89
-1554 55.72
-1553 56.02
-1552 54.54
-1551 52.99
-1550 53.64
-1549 52.52
-1548 52.55
-1547 52.97
-1546 54.19
-1545 57.56
-1544 57.97
-1543 54.63
-1542 55.2
-1541 56.02
-1540 56.08
-1539 57.57
-1538 57.62
-1537 57.65
-1536 56.09
-1535 55.64
-1534 54.48
-1533 55.6
-1532 55.26
-1531 55.58
-1530 56.32
-1529 56
-1528 56.05
-1527 57.17
-1526 57.94
-1525 57.63
-1524 58.33
-1523 58.32
-1522 57.62
-1521 57.3
-1520 58.44
-1519 60.35
-1518 60.36
-1517 60.73
-1516 59.61
-1515 58.02
-1514 56.87
-1513 55.31
-1512 53.38
-1511 52.21
-1510 53.3
-1509 55.62
-1508 56.86
-1507 56.88
-1506 57.59
-1505 59.09
-1504 59.85
-1503 58.73
-1502 58.67
-1501 56.06
-1500 55.65
-1499 55.67
-1498 55.34
-1497 56.47
-1496 56.17
-1495 56.54
-1494 55.77
-1493 55.7
-1492 55.31
-1491 54.64
-1490 54.22
-1489 56.74
-1488 58.73
-1487 57.68
-1486 56.55
-1485 56.14
-1484 57.27
-1483 58.81
-1482 57.38
-1481 56.24
-1480 56.19
-1479 55.04
-1478 55.74
-1477 55.72
-1476 55.7
-1475 57.22
-1474 58.37
-1473 58
-1472 57.64
-1471 57.69
-1470 59.2
-1469 58.87
-1468 58.08
-1467 57.69
-1466 58.41
-1465 59.59
-1464 61.88
-1463 63.76
-1462 62.67
-1461 60.38
-1460 60.73
-1459 59.99
-1458 59.97
-1457 59.91
-1456 60.29
-1455 58.76
-1454 55.73
-1453 55.3
-1452 55.69
-1451 55.34
-1450 55
-1449 54.17
-1448 54.07
-1447 52.94
-1446 54.07
-1445 56.77
-1444 57.18
-1443 56.02
-1442 53.02
-1441 53.66
-1440 53.33
-1439 54.81
-1438 54.48
-1437 55.19
-1436 55.55
-1435 53.7
-1434 53.65
-1433 55.19
-1432 56.75
-1431 56.82
-1430 55.67
-1429 53.37
-1428 54.78
-1427 56.77
-1426 57.65
-1425 56.2
-1424 55.04
-1423 55.35
-1422 54.95
-1421 53.43
-1420 53.36
-1419 53.74
-1418 55.64
-1417 56.46
-1416 56.88
-1415 55.36
-1414 54.87
-1413 54.89
-1412 55.66
-1411 57.19
-1410 57.22
-1409 56.84
-1408 56
-1407 54.54
-1406 54.87
-1405 55.63
-1404 54.89
-1403 54.51
-1402 55.29
-1401 57.24
-1400 57.29
-1399 57.29
-1398 56.98
-1397 59.24
-1396 58.91
-1395 58.15
-1394 56.96
-1393 55.75
-1392 55.78
-1391 56.2
-1390 55.49
-1389 55.43
-1388 55.77
-1387 54.65
-1386 53.87
-1385 54.99
-1384 56.53
-1383 55.41
-1382 54.2
-1381 54.9
-1380 55.68
-1379 56.1
-1378 56.5
-1377 57.31
-1376 58.11
-1375 58.1
-1374 59.65
-1373 59.64
-1372 60.05
-1371 59.65
-1370 60.75
-1369 61.55
-1368 60.46
-1367 57.74
-1366 58.45
-1365 58.83
-1364 58
-1363 54.58
-1362 55.26
-1361 57.17
-1360 56.1
-1359 53.41
-1358 54.12
-1357 56.08
-1356 57.27
-1355 57.67
-1354 58.74
-1353 59.6
-1352 59.24
-1351 58.41
-1350 56.53
-1349 54.6
-1348 54.56
-1347 54.95
-1346 54.57
-1345 54.54
-1344 56.78
-1343 57.29
-1342 57.38
-1341 58.15
-1340 59.6
-1339 59.56
-1338 57.67
-1337 56.11
-1336 56.41
-1335 56.79
-1334 56.05
-1333 55.64
-1332 55.62
-1331 55.23
-1330 54.85
-1329 54.49
-1328 53.32
-1327 54.02
-1326 54.45
-1325 56.02
-1324 56.43
-1323 57.16
-1322 55.99
-1321 54.11
-1320 57.07
-1319 58.39
-1318 58.08
-1317 58.17
-1316 55.13
-1315 55.29
-1314 55.32
-1313 54.88
-1312 54.17
-1311 54.47
-1310 54.8
-1309 55.2
-1308 55.61
-1307 55.64
-1306 56.01
-1305 56.81
-1304 58.31
-1303 59.09
-1302 57.66
-1301 56.88
-1300 56.82
-1299 56.09
-1298 56.49
-1297 57.63
-1296 58.79
-1295 58.46
-1294 57.72
-1293 58.81
-1292 59.59
-1291 59.15
-1290 58.39
-1289 58
-1288 58.78
-1287 58.5
-1286 59.25
-1285 58.5
-1284 59.93
-1283 60.36
-1282 59.62
-1281 59.56
-1280 59.59
-1279 58.82
-1278 56.55
-1277 56.14
-1276 56.54
-1275 58.45
-1274 58.45
-1273 58.78
-1272 57.64
-1271 57.59
-1270 57.97
-1269 57.23
-1268 55.72
-1267 54.92
-1266 54.87
-1265 54.51
-1264 55.64
-1263 55.7
-1262 56.46
-1261 56.5
-1260 56.12
-1259 57.24
-1258 57.3
-1257 56.92
-1256 57.26
-1255 58.37
-1254 58.03
-1253 58.04
-1252 58.04
-1251 58.05
-1250 59.18
-1249 60.33
-1248 60.35
-1247 59.58
-1246 59.53
-1245 59.47
-1244 57.61
-1243 57.22
-1242 56.11
-1241 54.91
-1240 51.08
-1239 44.58
-1238 41.36
-1237 43.13
-1236 49.96
-1235 52.84
-1234 53.67
-1233 54.09
-1232 54.83
-1231 57.06
-1230 56.37
-1229 54.87
-1228 53.35
-1227 54.05
-1226 55.56
-1225 55.64
-1224 56.04
-1223 54.95
-1222 56.04
-1221 57.6
-1220 57.27
-1219 56.13
-1218 56.44
-1217 56.06
-1216 56.43
-1215 57.19
-1214 57.57
-1213 57.98
-1212 57.63
-1211 56.44
-1210 56.38
-1209 56.76
-1208 56.42
-1207 56.04
-1206 55.65
-1205 56.05
-1204 55.71
-1203 56.02
-1202 56.37
-1201 56.42
-1200 56.83
-1199 58.29
-1198 58.76
-1197 57.3
-1196 57.22
-1195 56.86
-1194 56.85
-1193 57.94
-1192 57.6
-1191 56.46
-1190 56.01
-1189 56.37
-1188 56.74
-1187 56.48
-1186 58.72
-1185 58.41
-1184 57.59
-1183 56.85
-1182 58.41
-1181 58.8
-1180 57.23
-1179 57.57
-1178 58.41
-1177 58.11
-1176 57.71
-1175 58.81
-1174 59.98
-1173 60.02
-1172 58.13
-1171 56.2
-1170 55
-1169 54.58
-1168 55.71
-1167 56.84
-1166 56.1
-1165 54.98
-1164 54.6
-1163 54.65
-1162 55.76
-1161 57.29
-1160 59.94
-1159 61.83
-1158 61.88
-1157 61.91
-1156 61.15
-1155 61.47
-1154 61.84
-1153 61.85
-1152 62.61
-1151 61.59
-1150 62.33
-1149 63.51
-1148 63.9
-1147 62.38
-1146 61.88
-1145 60.04
-1144 60.78
-1143 63.04
-1142 63.87
-1141 63.94
-1140 65.06
-1139 66.24
-1138 67.77
-1137 67.4
-1136 66.26
-1135 67.34
-1134 66.28
-1133 66.62
-1132 65.92
-1131 65.49
-1130 65.12
-1129 66.29
-1128 66.73
-1127 66.7
-1126 64.4
-1125 62.08
-1124 60.88
-1123 60.11
-1122 58.6
-1121 58.86
-1120 60.35
-1119 61.14
-1118 60.03
-1117 59.22
-1116 57.74
-1115 58.47
-1114 58.14
-1113 58.13
-1112 56.62
-1111 57.28
-1110 59.58
-1109 60.43
-1108 60.79
-1107 58.15
-1106 58.38
-1105 59.54
-1104 62.61
-1103 63.43
-1102 61.61
-1101 60.84
-1100 59.66
-1099 58.83
-1098 58.4
-1097 58.39
-1096 58.02
-1095 59.5
-1094 61.45
-1093 64.19
-1092 64.68
-1091 65.12
-1090 64.72
-1089 63.94
-1088 62.76
-1087 61.6
-1086 60.47
-1085 60.8
-1084 62.28
-1083 62.67
-1082 63.46
-1081 63.16
-1080 62.07
-1079 61.58
-1078 62.27
-1077 62.64
-1076 62.29
-1075 61.91
-1074 60.03
-1073 58.87
-1072 60.7
-1071 61.45
-1070 59.95
-1069 57.59
-1068 56
-1067 54.52
-1066 56.75
-1065 59.45
-1064 59.15
-1063 58.41
-1062 57.97
-1061 56.12
-1060 56.03
-1059 56.78
-1058 57.55
-1057 56.09
-1056 56.06
-1055 56.43
-1054 55.63
-1053 55.15
-1052 54.36
-1051 54.24
-1050 53.9
-1049 54.11
-1048 54.18
-1047 55.67
-1046 56.81
-1045 58.37
-1044 59.22
-1043 61.46
-1042 61.52
-1041 62.24
-1040 60.36
-1039 57.76
-1038 56.95
-1037 56.91
-1036 57.26
-1035 56.92
-1034 58.01
-1033 58.07
-1032 57.28
-1031 57.25
-1030 57.28
-1029 56.14
-1028 56.05
-1027 57.2
-1026 58.44
-1025 59.22
-1024 58.15
-1023 56.99
-1022 57.72
-1021 56.67
-1020 57.3
-1019 58.12
-1018 59.62
-1017 58.22
-1016 58.09
-1015 60.32
-1014 56.24
-1013 59.42
-1012 59.15
-1011 59.5
-1010 58.81
-1009 60.39
-1008 58.58
-1007 59.58
-1006 58.56
-1005 60.32
-1004 60.35
-1003 59.58
-1002 60.32
-1001 61.06
-1000 61.86
-999 62.64
-998 62.32
-997 62.26
-996 62.61
-995 60.37
-994 59.93
-993 60.64
-992 61.76
-991 61.85
-990 60.04
-989 59.62
-988 60.34
-987 60.68
-986 60.71
-985 60.34
-984 59.96
-983 60.71
-982 61.47
-981 61.11
-980 61.48
-979 61.14
-978 59.94
-977 59.16
-976 59.2
-975 60.72
-974 61.13
-973 62.65
-972 60.52
-971 60.83
-970 58.68
-969 59.62
-968 58.65
-967 57.06
-966 59.2
-965 60.4
-964 59.28
-963 58.87
-962 58.49
-961 59.59
-960 59.62
-959 60.74
-958 59.64
-957 58.79
-956 58.35
-955 58.76
-954 58.81
-953 58.76
-952 58.37
-951 57.67
-950 57.28
-949 57.61
-948 57.21
-947 56.07
-946 55.29
-945 55.66
-944 56.1
-943 56.47
-942 57.23
-941 56.13
-940 55.73
-939 55.69
-938 57.56
-937 57.98
-936 58.4
-935 57.7
-934 58.83
-933 57.7
-932 55.73
-931 54.91
-930 57.17
-929 58.41
-928 59.12
-927 59.52
-926 58.4
-925 58.74
-924 57.3
-923 55.7
-922 55.66
-921 56.11
-920 56.55
-919 56.52
-918 57.99
-917 58.8
-916 59.26
-915 59.63
-914 59.23
-913 58.06
-912 57.61
-911 58.3
-910 58.28
-909 57.52
-908 54.9
-907 53.7
-906 52.22
-905 51.79
-904 51.74
-903 51.75
-902 52.94
-901 54.14
-900 53.36
-899 52.51
-898 54.48
-897 55.38
-896 55.78
-895 55.38
-894 55.4
-893 55.39
-892 56.45
-891 56.85
-890 57.21
-889 58.32
-888 57.59
-887 57.6
-886 55.77
-885 56.51
-884 56.2
-883 59.07
-882 57.98
-881 56.92
-880 57.3
-879 57.3
-878 56.5
-877 56.12
-876 56.92
-875 58.81
-874 59.28
-873 58.18
-872 57.68
-871 57.62
-870 57.95
-869 57.25
-868 55.32
-867 53.74
-866 54.09
-865 54.54
-864 54.94
-863 54.52
-862 54.86
-861 54.14
-860 53.42
-859 51.57
-858 50.41
-857 50.34
-856 51.48
-855 53.77
-854 55.28
-853 57.96
-852 59.94
-851 59.63
-850 59.24
-849 57.75
-848 56.57
-847 58.41
-846 58.8
-845 58.08
-844 56.87
-843 56.45
-842 55.72
-841 54.87
-840 54.89
-839 54.9
-838 55.31
-837 54.85
-836 55.25
-835 54.5
-834 54.9
-833 55.68
-832 54.97
-831 54.58
-830 53.43
-829 52.24
-828 52.22
-827 54.09
-826 53.75
-825 52.6
-824 52.95
-823 54.1
-822 54.51
-821 54.53
-820 54.89
-819 55.65
-818 55.66
-817 55.64
-816 54.88
-815 54.15
-814 53.77
-813 53.01
-812 52.62
-811 53.34
-810 53.33
-809 53.7
-808 53.74
-807 55.26
-806 54.55
-805 53.76
-804 50.3
-803 49.05
-802 50.13
-801 52.43
-800 52.53
-799 54.41
-798 55.58
-797 55.59
-796 52.97
-795 51.33
-794 52.44
-793 54.39
-792 56.35
-791 56.04
-790 55.67
-789 56.39
-788 56.01
-787 54.92
-786 56.04
-785 58.74
-784 59.22
-783 58.13
-782 58.03
-781 58.77
-780 58.08
-779 56.55
-778 56.85
-777 56.51
-776 56.18
-775 55.84
-774 56.15
-773 56.14
-772 57.25
-771 59.49
-770 61.05
-769 60.72
-768 59.92
-767 58.38
-766 57.64
-765 56.53
-764 55.01
-763 54.6
-762 56.08
-761 56.49
-760 56.52
-759 55.71
-758 55.26
-757 53.71
-756 53.33
-755 54.84
-754 57.57
-753 58.44
-752 56.97
-751 56.91
-750 56.54
-749 56.12
-748 56.46
-747 56.43
-746 57.2
-745 55.37
-744 54.14
-743 53.69
-742 54.1
-741 54.09
-740 51.79
-739 50.64
-738 50.98
-737 54.74
-736 56.79
-735 56.53
-734 55.83
-733 55.44
-732 56.13
-731 56.49
-730 56.84
-729 57.61
-728 58.76
-727 59.19
-726 58.85
-725 57.39
-724 54.68
-723 54.1
-722 55.17
-721 55.26
-720 56.38
-719 57.23
-718 57.28
-717 58.06
-716 57.28
-715 54.99
-714 53.75
-713 54.81
-712 55.65
-711 57.53
-710 57.98
-709 57.99
-708 57.28
-707 56.49
-706 56.47
-705 56.09
-704 55.32
-703 54.17
-702 53.77
-701 54.11
-700 54.16
-699 53.81
-698 53.06
-697 53
-696 54.82
-695 57.11
-694 58.3
-693 58.4
-692 59.19
-691 59.25
-690 58.85
-689 58.06
-688 56.91
-687 56.48
-686 56.87
-685 57.27
-684 57.67
-683 58.79
-682 59.2
-681 58.81
-680 59.87
-679 59.97
-678 60.73
-677 61.12
-676 59.99
-675 58.48
-674 55.45
-673 56.83
-672 57.26
-671 57.24
-670 56.9
-669 56.13
-668 54.25
-667 53.4
-666 53.38
-665 53.32
-664 52.21
-663 51.82
-662 51.77
-661 51.35
-660 52.79
-659 52.47
-658 51.36
-657 50.96
-656 49.49
-655 47.63
-654 50.16
-653 51.73
-652 52.85
-651 54.43
-650 55.27
-649 54.53
-648 54.52
-647 55.67
-646 55.7
-645 55.35
-644 56.1
-643 56.86
-642 57.59
-641 57.25
-640 56.49
-639 55.69
-638 55.29
-637 55.66
-636 54.89
-635 54.11
-634 54.41
-633 55.18
-632 55.99
-631 57.51
-630 55.32
-629 54.18
-628 54.48
-627 54.89
-626 55.24
-625 55.61
-624 54.86
-623 58.21
-622 59.88
-621 60
-620 58.48
-619 56.95
-618 54.64
-617 54.56
-616 54.57
-615 55.68
-614 56.45
-613 55.34
-612 55.68
-611 56.08
-610 55.68
-609 55.64
-608 55.3
-607 55.31
-606 54.2
-605 51.51
-604 49.14
-603 47.91
-602 48.61
-601 50.47
-600 51.32
-599 51.75
-598 52.51
-597 53.66
-596 54.44
-595 55.22
-594 55.66
-593 56.81
-592 56.41
-591 54.89
-590 53.73
-589 54.49
-588 54.49
-587 53.37
-586 52.95
-585 55.16
-584 55.64
-583 55.69
-582 55.31
-581 54.87
-580 53.27
-579 53.62
-578 54.83
-577 56.07
-576 56.09
-575 55.32
-574 54.2
-573 53.37
-572 54.51
-571 54.19
-570 54.16
-569 56.01
-568 57.5
-567 56.38
-566 55.24
-565 55.98
-564 56.06
-563 57.23
-562 59.16
-561 58.87
-560 57.76
-559 58.07
-558 58.07
-557 56.2
-556 54.97
-555 54.9
-554 54.16
-553 52.26
-552 51.08
-551 51.41
-550 51.77
-549 54.38
-548 56.72
-547 57.18
-546 54.16
-545 51.77
-544 51.7
-543 53.61
-542 55.99
-541 56.47
-540 54.64
-539 54.56
-538 53.81
-537 54.56
-536 55.39
-535 57.57
-534 56.53
-533 54.31
-532 54.97
-531 56.17
-530 56.2
-529 55.44
-528 57.26
-527 57.67
-526 56.16
-525 55.67
-524 56.42
-523 56.82
-522 56.1
-521 55.67
-520 55.67
-519 54.6
-518 54.57
-517 54.92
-516 54.92
-515 54.89
-514 55.22
-513 56.01
-512 56.82
-511 57.24
-510 55.76
-509 54.24
-508 53.05
-507 51.48
-506 51.02
-505 50.98
-504 52.06
-503 53.24
-502 52.56
-501 50.69
-500 48.79
-499 49.09
-498 49.46
-497 49.08
-496 50.48
-495 50.98
-494 50.26
-493 51.38
-492 52.9
-491 51.83
-490 53.23
-489 52.11
-488 52.84
-487 51.78
-486 54.41
-485 56.43
-484 56.5
-483 55.4
-482 55.75
-481 55
-480 53.82
-479 54.85
-478 56.39
-477 56.07
-476 54.92
-475 54.14
-474 55.27
-473 56.45
-472 57.64
-471 58.42
-470 58.07
-469 57.31
-468 57.27
-467 57.26
-466 56.11
-465 56.09
-464 56.49
-463 57.22
-462 56.52
-461 55.37
-460 54.17
-459 53.72
-458 53.68
-457 54.06
-456 53.31
-455 52.16
-454 52.96
-453 53.37
-452 54.1
-451 54.83
-450 57.89
-449 59.53
-448 58.45
-447 55.83
-446 54.96
-445 54.57
-444 52.64
-443 52.18
-442 50.28
-441 51
-440 53.36
-439 54.93
-438 57.58
-437 59.15
-436 58.45
-435 57.63
-434 57.59
-433 56.88
-432 56.5
-431 55.72
-430 55.31
-429 55.31
-428 55.68
-427 56.78
-426 57.2
-425 56.87
-424 56.48
-423 56.87
-422 56.54
-421 56.14
-420 54.62
-419 53.81
-418 55.26
-417 57.2
-416 58.35
-415 58.78
-414 58.43
-413 58.4
-412 59.19
-411 58.84
-410 56.94
-409 56.47
-408 56.81
-407 55.37
-406 54.97
-405 56.85
-404 57.26
-403 56.11
-402 56.03
-401 54.49
-400 52.93
-399 51.02
-398 50.58
-397 52.42
-396 55.14
-395 56.01
-394 55.71
-393 55.35
-392 54.2
-391 53.02
-390 53.35
-389 56
-388 56.84
-387 55.77
-386 55.7
-385 54.91
-384 53.71
-383 54.06
-382 54.47
-381 54.89
-380 54.52
-379 53.75
-378 54.85
-377 56.06
-376 57.24
-375 57.61
-374 57.62
-373 57.24
-372 57.6
-371 57.69
-370 56.57
-369 55.39
-368 54.95
-367 55.65
-366 55.66
-365 54.5
-364 54.1
-363 54.48
-362 55.97
-361 57.83
-360 56.38
-359 54.79
-358 56.71
-357 57.23
-356 56.13
-355 54.12
-354 52.93
-353 51.83
-352 51.43
-351 53.26
-350 54.81
-349 54.17
-348 54.21
-347 54.56
-346 54.16
-345 53.39
-344 52.24
-343 52.16
-342 53.65
-341 55.2
-340 55.26
-339 54.88
-338 56.38
-337 56.83
-336 55.06
-335 53.88
-334 54.93
-333 56.46
-332 58.01
-331 56.96
-330 56.56
-329 57.28
-328 56.55
-327 56.52
-326 56.52
-325 56.9
-324 55.4
-323 55.69
-322 55.31
-321 56.03
-320 56.81
-319 57.59
-318 57.24
-317 57.53
-316 56.44
-315 54.23
-314 53.04
-313 52.23
-312 51.08
-311 51.38
-310 50.6
-309 49.43
-308 50.17
-307 50.99
-306 50.98
-305 51.74
-304 52.5
-303 53.28
-302 55.19
-301 56.4
-300 56.44
-299 56.82
-298 56.47
-297 56.12
-296 56.14
-295 56.49
-294 56.46
-293 57.17
-292 57.92
-291 57.23
-290 56.83
-289 57.17
-288 57.19
-287 57.57
-286 56.82
-285 57.9
-284 57.21
-283 57.21
-282 57.21
-281 57.21
-280 56.05
-279 55.32
-278 54.88
-277 56.38
-276 56.79
-275 55.72
-274 55.29
-273 54.91
-272 54.89
-271 55.25
-270 56.04
-269 54.95
-268 55.63
-267 55.7
-266 54.97
-265 52.31
-264 51.85
-263 53.35
-262 52.6
-261 52.9
-260 52.16
-259 51.41
-258 52.18
-257 52.23
-256 51.46
-255 51.07
-254 50.74
-253 45.85
-252 40.3
-251 39.65
-250 41.92
-249 46.54
-248 51.31
-247 56.02
-246 59.9
-245 60.78
-244 60.42
-243 60.77
-242 59.28
-241 59.2
-240 59.2
-239 57.71
-238 56.92
-237 57.24
-236 58.78
-235 57.65
-234 56.49
-233 54.19
-232 54.5
-231 53.75
-230 51.41
-229 53.66
-228 54.47
-227 53.81
-226 54.88
-225 54.54
-224 53.78
-223 52.69
-222 51.49
-221 52.52
-220 51.06
-219 49.52
-218 49.5
-217 50.63
-216 50.64
-215 51.78
-214 54.06
-213 55.66
-212 56.07
-211 55.71
-210 55.35
-209 56.09
-208 56.89
-207 57.66
-206 57.68
-205 56.55
-204 56.12
-203 55.01
-202 53.87
-201 54.23
-200 56.13
-199 56.16
-198 55.73
-197 56.48
-196 59.14
-195 60.27
-194 58.12
-193 57.34
-192 56.19
-191 54.3
-190 53.08
-189 52.62
-188 54.82
-187 55.28
-186 56.79
-185 57.55
-184 57.25
-183 55.73
-182 55.32
-181 56.06
-180 54.6
-179 52.67
-178 52.93
-177 54.04
-176 54.8
-175 54.09
-174 52.24
-173 51.43
-172 51.72
-171 51.72
-170 52.16
-169 53.37
-168 54.49
-167 54.91
-166 54.58
-165 53.81
-164 52.26
-163 52.19
-162 53.31
-161 54.87
-160 55.3
-159 54.91
-158 54.51
-157 52.94
-156 51.77
-155 51.72
-154 52.11
-153 53.27
-152 54.05
-151 54.44
-150 54.46
-149 52.62
-148 51.45
-147 52.55
-146 52.58
-145 52.58
-144 53.65
-143 53.31
-142 51.46
-141 51.8
-140 54.12
-139 55.29
-138 56
-137 56.03
-136 55.73
-135 57.24
-134 56.89
-133 56.83
-132 56.1
-131 55.7
-130 56.08
-129 56.09
-128 54.92
-127 53.74
-126 53.33
-125 52.16
-124 49.48
-123 48.65
-122 48.64
-121 49.43
-120 51
-119 51.8
-118 52.92
-117 55.18
-116 56.39
-115 55.31
-114 54.55
-113 54.14
-112 54.12
-111 54.47
-110 55.24
-109 54.88
-108 54.89
-107 54.92
-106 53.82
-105 53.39
-104 53.04
-103 52.67
-102 51.13
-101 52.6
-100 52.29
-99 54.5
-98 54.95
-97 54.6
-96 53.12
-95 53.02
-94 51.09
-93 51.35
-92 52.5
-91 51.8
-90 51.77
-89 50.24
-88 49.46
-87 49.05
-86 49.07
-85 48.29
-84 49.04
-83 49.43
-82 49.38
-81 48.63
-80 48.61
-79 48.58
-78 48.52
-77 49.27
-76 50.45
-75 50.88
-74 50.13
-73 50.13
-72 50.56
-71 51.74
-70 52.92
-69 52.17
-68 53.27
-67 54.79
-66 54.86
-65 51.9
-64 51.4
-63 51.37
-62 52.88
-61 52.59
-60 52.55
-59 52.88
-58 53.66
-57 54.44
-56 55.96
-55 55.28
-54 53.74
-53 53.04
-52 52.93
-51 52.56
-50 52.91
-49 54.49
-48 55.7
-47 56.01
-46 56.47
-45 56.85
-44 55
-43 54.54
-42 54.92
-41 53.46
-40 52.66
-39 54.13
-38 56.45
-37 57.25
-36 56.51
-35 55.72
-34 54.56
-33 53.02
-32 51.45
-31 50.25
-30 50.24
-29 50.67
-28 51.81
-27 53.7
-26 54.88
-25 54.19
-24 53.74
-23 53.28
-22 53.32
-21 54.46
-20 54.49
-19 54.48
-18 53.34
-17 52.13
-16 53.63
-15 54.5
-14 54.14
-13 53.72
-12 55.25
-11 54.18
-10 54.03
-9 52.94
-8 52.9
-7 51.78
-6 50.61
-5 50.51
-4 50.18
-3 50.2
-2 50.93
-1 51.35
0 49.5
