# Supplementary material for: 3D X-ray computed tomography gray value and age model datasets of coral cores Baler 2 and 3 (Philippines)
Source: Data Brief. 2021 Jan 14;34:106755. doi: 10.1016/j.dib.2021.106755 (PMC7820376; doi:10.1016/j.dib.2021.106755)
Supplement: Supplementary file 1 [file mmc1.zip › B2S3E target.csv]

10959 26.6074
10990 26.3619
11018 26.7202
11049 28.0551
11079 28.7294
11110 29.2566
11140 28.608
11171 28.7442
11202 29.3283
11232 29.4077
11263 28.6572
11293 27.7646
11324 27.0972
11355 27.3584
11383 27.5991
11414 28.3603
11444 29.333
11475 29.5292
11505 29.4804
11536 28.8753
11567 29.1318
11597 28.6414
11628 27.809
11658 27.2749
11689 26.0205
11720 26.0542
11749 26.3835
11780 27.4714
11810 28.927
11841 28.9245
11871 28.7582
11902 28.7012
11933 28.8042
11963 28.4722
11994 27.9766
12024 26.8082
12055 26.4903
12086 26.8063
12114 26.9794
12145 28.0899
12175 29.046
12206 29.1124
12236 28.8831
12267 28.9964
12298 28.9155
12328 28.4303
12359 27.4249
12389 26.7746
12420 26.2371
12451 25.8299
12479 26.316
12510 27.3711
12540 28.2926
12571 29.1043
12601 28.5109
12632 28.5919
12663 28.2907
12693 27.9485
12724 27.5437
12754 26.4942
12785 26.136
12816 26.2308
12844 26.7806
12875 27.9824
12905 28.7607
12936 29.1556
12966 28.5834
12997 28.2067
13028 28.0603
13058 28.275
13089 27.8219
13119 27.0482
13150 26.3358
13181 26.4815
13210 26.9931
13241 27.6914
13271 29.1243
13302 29.2926
13332 28.8157
13363 28.4564
13394 28.623
13424 28.1562
13455 27.8214
13485 27.5084
13516 26.9197
13547 26.8297
13575 27.6808
13606 28.3139
13636 29.3229
13667 29.2399
13697 29.0474
13728 28.4566
13759 28.6326
13789 28.2296
13820 28.019
13850 27.2729
13881 26.4292
13912 26.7696
13940 27.2275
13971 27.9841
14001 28.9358
14032 29.2507
14062 28.8794
14093 28.9144
14124 28.8687
14154 28.3542
14185 27.6877
14215 26.7831
14246 26.0338
14277 25.7804
14305 26.694
14336 27.875
14366 28.7326
14397 28.9984
14427 28.7312
14458 28.4625
14489 28.742
14519 28.3211
14550 28.1128
14580 26.5266
14611 25.7166
14642 25.822
14671 26.5813
14702 27.79
14732 29.2304
14763 29.4709
14793 28.3486
14824 28.2604
14855 28.3652
14885 28.6514
14916 28.3504
14946 27.4623
14977 27.0887
15008 26.9908
15036 27.597
15067 28.6602
15097 29.5767
15128 29.4028
15158 28.8275
15189 29.0573
15220 29.0794
15250 29.0949
15281 28.7392
15311 28.0699
15342 27.098
15373 27.0941
15401 27.4458
15432 28.4186
15462 29.238
15493 29.4514
15523 29.3454
15554 29.2635
15585 29.2734
15615 28.3606
15646 28.1415
15676 26.8399
15707 27.0193
15738 26.1513
15766 26.539
15797 27.3532
15827 27.7976
15858 28.7496
15888 27.8146
15919 28.3776
15950 28.65
15980 28.7159
16011 28.7055
16041 26.8457
16072 26.076
16103 25.9399
16132 26.3238
16163 27.5905
16193 29.0998
16224 29.3406
16254 29.2031
16285 28.9554
16316 29.5322
16346 28.999
16377 29.0592
16407 28.3959
16438 28.0553
16469 28.3838
16497 28.1705
16528 28.3996
16558 29.1691
16589 29.8262
16619 29.5648
16650 29.3472
16681 29.1917
16711 28.8617
16742 28.2626
16772 27.8087
16803 27.0394
16834 27.5153
16862 28.0924
16893 28.495
16923 29.4128
16954 29.7885
16984 29.7356
17015 29.4557
17046 28.8782
17076 28.4902
17107 27.8949
17137 27.4603
17168 27.1994
17199 26.5881
17227 26.6296
17258 27.8243
17288 28.8594
17319 29.3685
17349 29.1731
17380 28.7443
17411 28.7347
17441 28.1094
17472 27.4055
17502 26.8663
17533 26.0414
17564 26.4865
17593 26.9508
17624 27.7587
17654 29.2101
17685 29.214
17715 28.8522
17746 28.9441
17777 28.3646
17807 28.2154
17838 27.3243
17868 26.66
17899 26.2279
17930 26.0426
17958 26.4198
17989 27.5782
18019 28.9279
18050 29.398
18080 29.5207
18111 28.5282
18142 28.6548
18172 28.4007
18203 27.9762
18233 27.2352
18264 27.0728
18295 26.817
18323 27.2979
18354 28.2758
18384 29.5537
18415 29.4277
18445 29.3051
18476 28.8439
18507 28.8193
18537 27.9376
18568 27.4157
18598 26.2541
18629 26.1474
18660 26.1377
18688 26.7982
18719 28.1913
18749 28.8872
18780 29.1663
18810 29.1629
18841 28.5012
18872 28.8665
18902 28.7928
18933 27.9791
18963 27.1038
18994 26.5764
19025 26.743
19054 27.6072
19085 28.4047
19115 29.3416
19146 29.5062
19176 29.1598
19207 28.5336
19238 28.6192
19268 28.5527
19299 27.7203
19329 27.0216
19360 26.5576
19391 26.6118
19419 27.5016
19450 28.4008
19480 29.3765
19511 29.6364
19541 29.1763
19572 29.0106
19603 28.8032
19633 29.124
19664 28.3607
19694 27.3843
19725 27.286
19756 27.1076
19784 27.2336
19815 28.6038
19845 29.5092
19876 29.9703
19906 29.7128
19937 29.5719
19968 28.9267
19998 28.7578
20029 27.8069
20059 27.0104
20090 26.0785
20121 26.2341
20149 27.2347
20180 28.1512
20210 29.119
20241 29.0698
20271 29.0173
20302 29.1787
20333 29.3421
20363 28.5992
20394 27.9034
20424 26.5151
20455 26.1111
20486 26.4537
20515 27.0373
20546 28.0684
20576 29.0208
20607 29.4876
20637 29.3819
20668 28.6218
20699 28.391
20729 28.2145
20760 27.9218
20790 26.7653
20821 26.2688
20852 26.1942
20880 27.1305
20911 28.0527
20941 29.2497
20972 29.5414
21002 29.2991
21033 29.0621
21064 28.5652
21094 28.4719
21125 28.346
21155 27.5012
21186 26.7562
21217 26.7667
21245 27.1795
21276 28.0058
21306 29.0577
21337 29.167
21367 29.1347
21398 29.1954
21429 28.8426
21459 28.7332
21490 27.6462
21520 27.2828
21551 26.1493
21582 26.9398
21610 26.8617
21641 27.8817
21671 29.2429
21702 29.91
21732 29.463
21763 28.8844
21794 28.7837
21824 28.4668
21855 27.9375
21885 27.3547
21916 26.7673
21947 26.3078
21976 27.573
22007 28.2406
22037 29.6877
22068 29.2514
22098 29.4095
22129 28.8359
22160 28.9983
22190 28.4585
22221 28.2916
22251 27.0758
22282 26.0134
22313 25.9784
22341 26.9612
22372 28.1457
22402 29.0934
22433 29.4439
22463 28.669
22494 28.5569
22525 28.6194
22555 28.3989
22586 28.0162
22616 27.2053
22647 26.2052
22678 25.4374
22706 26.5656
22737 27.6913
22767 29.1028
22798 29.6736
22828 29.1447
22859 28.7322
22890 28.4446
22920 28.703
22951 27.7158
22981 26.8402
23012 25.5075
23043 25.051
23071 25.8012
23102 27.0532
23132 28.8853
23163 28.7897
23193 28.6833
23224 28.9061
23255 28.798
23285 28.5378
23316 28.1369
23346 27.6165
23377 26.9913
23408 26.3847
23437 26.7361
23468 27.969
23498 29.1227
23529 29.4709
23559 29.2068
23590 28.9258
23621 28.9534
23651 28.6356
23682 27.8405
23712 26.602
23743 25.9105
23774 25.978
23802 26.335
23833 28.0445
23863 28.9859
23894 29.0009
23924 28.5231
23955 28.9649
23986 28.7003
24016 28.3048
24047 28.2139
24077 27.2924
24108 26.7657
24139 26.6891
24167 27.4854
24198 28.3598
24228 28.7618
24259 29.2084
24289 29.203
24320 29.2157
24351 28.5796
24381 28.6314
24412 28.5616
24442 27.6472
24473 26.5064
24504 26.0481
24532 26.3485
24563 27.8935
24593 29.2814
24624 29.3346
24654 29.044
24685 28.6334
24716 28.7459
24746 28.2004
24777 27.0646
24807 26.1562
24838 25.6458
24869 25.5902
24898 26.3498
24929 27.9511
24959 29.1725
24990 30.0041
25020 29.816
25051 29.13
25082 28.9096
25112 28.4701
25143 27.3648
25173 26.718
25204 26.4333
25235 26.3887
25263 27.1929
25294 28.0896
25324 29.5669
25355 29.6393
25385 29.6171
25416 28.9026
25447 29.009
25477 28.9293
25508 27.9942
25538 27.1813
25569 26.7565
25600 26.4566
25628 27.2928
25659 28.295
25689 29.7009
25720 30.0218
25750 29.5748
25781 29.399
25812 29.1653
25842 29.0258
25873 28.162
25903 27.6726
25934 26.4583
25965 26.2758
25993 26.6306
26024 27.6305
26054 28.6937
26085 29.0141
26115 28.6222
26146 28.8474
26177 29.0556
26207 28.1847
26238 27.7488
26268 27.0725
26299 26.501
26330 26.9726
26359 26.5742
26390 27.9115
26420 29.4962
26451 29.6043
26481 28.9752
26512 28.4518
26543 28.7411
26573 29.304
26604 28.7338
26634 27.6751
26665 26.9339
26696 26.9688
26724 27.0276
26755 28.2349
26785 29.6326
26816 29.9735
26846 29.3871
26877 29.4059
26908 29.5353
26938 28.9312
26969 28.3403
26999 27.3151
27030 26.1051
27061 26.1291
27089 26.3994
27120 27.6639
27150 29.1543
27181 28.8753
27211 29.2116
27242 29.0432
27273 29.1638
27303 28.7486
27334 27.7447
27364 27.0831
27395 26.6657
27426 26.6772
27454 27.1185
27485 28.1803
27515 29.4277
27546 29.6118
27576 29.3294
27607 29.0394
27638 29.31
27668 28.8831
27699 28.2372
27729 27.1376
27760 26.4905
27791 26.4491
27820 26.7368
27851 27.8918
27881 28.5513
27912 28.866
27942 28.8634
27973 28.8333
28004 28.7528
28034 28.8785
28065 28.1356
28095 27.2181
28126 26.9301
28157 26.5304
28185 26.713
28216 27.9327
28246 29.2648
28277 29.7911
28307 29.3255
28338 28.8872
28369 28.6611
28399 28.8049
28430 28.1062
28460 27.2215
28491 26.545
28522 26.425
28550 27.2764
28581 28.2808
28611 29.2831
28642 29.8297
28672 30.0598
28703 29.0667
28734 28.9095
28764 28.2807
28795 27.6619
28825 26.9542
28856 26.7061
28887 27.0871
28915 27.5059
28946 28.4298
28976 29.4267
29007 29.8495
29037 29.4856
29068 29.0462
29099 29.5349
29129 28.1347
29160 28.0014
29190 27.1103
29221 26.5088
29252 26.512
29281 27.2058
29312 28.3339
29342 29.1683
29373 29.7005
29403 29.2795
29434 29.3878
29465 29.0501
29495 28.8364
29526 28.1047
29556 27.6772
