# Supplementary material for: 3D X-ray computed tomography gray value and age model datasets of coral cores Baler 2 and 3 (Philippines)
Source: Data Brief. 2021 Jan 14;34:106755. doi: 10.1016/j.dib.2021.106755 (PMC7820376; doi:10.1016/j.dib.2021.106755)
Supplement: Supplementary file 1 [file mmc1.zip › B2S3E time model.csv]

-1879 13547
-1803 13881
-1757 14277
-1722 14611
-1709 14642
-1656 15008
-1534 15738
-1447 16438
-1345 17227
-1312 17533
-1265 17930
-1228 18295
-1145 18994
-1050 19756
-946 20455
-903 20852
-857 21217
-827 21582
-739 22282
-697 22678
-655 23043
-603 23408
-552 23743
-487 24139
-442 24504
-398 24869
-352 25235
-309 25600
-218 26299
-202 26512
-195 26573
-189 26724
-123 27030
-116 27150
-78 27426
-31 27791
