# Supplementary material for: 3D X-ray computed tomography gray value and age model datasets of coral cores Baler 2 and 3 (Philippines)
Source: Data Brief. 2021 Jan 14;34:106755. doi: 10.1016/j.dib.2021.106755 (PMC7820376; doi:10.1016/j.dib.2021.106755)
Supplement: Supplementary file 1 [file mmc1.zip › B3S1O data with ages.csv]

-997 59.88 36566.8
-996 65.55 36581
-995 65.71 36595.2
-994 63.92 36609.4
-993 62.44 36623.6
-992 62.45 36637.8
-991 63.7 36652
-990 64.79 36666.2
-989 65.58 36680.4
-988 67.31 36694.6
-987 68.93 36708.8
-986 67.96 36723
-985 66.58 36737.2
-984 66.53 36751.4
-983 65.48 36765.6
-982 65.92 36779.8
-981 65.95 36794
-980 65.01 36808.2
-979 65.45 36822.4
-978 67.08 36836.6
-977 66.64 36850.8
-976 64.44 36865
-975 63.29 36879.2
-974 62.92 36893.4
-973 62.77 36907.6
-972 64.44 36921.8
-971 65.98 36936
-970 67.24 36950.2
-969 67.14 36964.4
-968 65.51 36978.6
-967 65.69 36992.8
-966 65.37 37007
-965 66.7 37021.2
-964 69.31 37035.4
-963 70.91 37049.6
-962 71.84 37063.8
-961 71.18 37078
-960 70.11 37092.2
-959 70.06 37106.4
-958 70.69 37120.6
-957 71.23 37134.8
-956 70.67 37149
-955 70.69 37163.2
-954 70.74 37177.4
-953 69.63 37191.6
-952 67.11 37205.8
-951 64.22 37220
-950 63.38 37234.2
-949 62.55 37248.4
-948 60.5 37262.6
-947 58.4 37276.8
-946 57.66 37291
-945 60.08 37305.2
-944 62.33 37319.4
-943 63.28 37333.6
-942 64.08 37347.8
-941 65.34 37362
-940 67.37 37376.2
-939 69.19 37390.4
-938 69.77 37404.6
-937 70.03 37418.8
-936 70.68 37433
-935 70.28 37435.3
-934 68.88 37437.6
-933 67.09 37439.9
-932 66.33 37442.2
-931 66.3 37444.5
-930 65.32 37446.8
-929 62.56 37449.1
-928 62.62 37451.4
-927 62.79 37453.7
-926 62.1 37456
-925 63.43 37459.2
-924 65.77 37462.3
-923 67.15 37465.4
-922 67.22 37468.6
-921 66.83 37471.8
-920 66.43 37474.9
-919 65.78 37478.1
-918 65.72 37481.2
-917 66.61 37484.3
-916 67.55 37487.5
-915 67.6 37490.7
-914 66.96 37493.8
-913 65.47 37496.9
-912 64.72 37500.1
-911 65.44 37503.3
-910 66.37 37506.4
-909 65.98 37509.6
-908 65.04 37512.7
-907 63.29 37515.8
-906 61.66 37519
-905 61.68 37522.8
-904 62.71 37526.7
-903 63.17 37530.5
-902 63.41 37534.4
-901 64.03 37538.2
-900 65.27 37542.1
-899 66.58 37545.9
-898 67.26 37549.8
-897 66.45 37553.6
-896 64.68 37557.5
-895 63.95 37561.3
-894 64.42 37565.2
-893 64.72 37569
-892 65.22 37572.9
-891 65.29 37576.7
-890 65.12 37580.6
-889 64.62 37584.4
-888 63.36 37588.3
-887 62.26 37592.1
-886 63.14 37596
-885 63.66 37599.8
-884 63.76 37603.7
-883 64.14 37607.5
-882 63.09 37611.4
-881 62.1 37615.2
-880 61.73 37619.1
-879 62.54 37622.9
-878 63.85 37626.8
-877 64.29 37630.6
-876 63.1 37634.5
-875 61.4 37638.3
-874 59.37 37642.2
-873 57.99 37646
-872 58.4 37660.7
-871 60.77 37675.4
-870 63.16 37690.1
-869 63.92 37704.9
-868 64.18 37719.6
-867 65.04 37734.3
-866 66.46 37749
-865 66.12 37756.4
-864 65.52 37763.8
-863 65.5 37771.2
-862 64.77 37778.6
-861 62.63 37786
-860 63.01 37790.7
-859 64.88 37795.4
-858 66.93 37800.1
-857 68.79 37804.9
-856 69.15 37809.6
-855 68.28 37814.3
-854 67.34 37819
-853 67.04 37823.7
-852 66.57 37828.4
-851 65.32 37833.1
-850 64.01 37837.9
-849 64.03 37842.6
-848 63.61 37847.3
-847 63.14 37852
-846 63.85 37863.8
-845 65.5 37875.7
-844 67.67 37887.5
-843 68.12 37899.3
-842 67.12 37911.2
-841 66.2 37923
-840 65.67 37934.8
-839 65.75 37946.7
-838 65.62 37958.5
-837 63.77 37970.3
-836 61.28 37982.2
-835 59.93 37994
-834 60.62 37997.5
-833 62.44 38001
-832 63.67 38004.5
-831 64.68 38008
-830 65.83 38011.5
-829 66.52 38015
-828 65.93 38018.5
-827 65.96 38022
-826 66.51 38025.5
-825 66.19 38029
-824 64.93 38032.5
-823 64.81 38036
-822 63.42 38039.5
-821 62.35 38043
-820 62.82 38047.5
-819 63.38 38052.1
-818 63.78 38056.6
-817 64.4 38061.1
-816 64.7 38065.6
-815 64.46 38070.2
-814 64.07 38074.7
-813 64.42 38079.2
-812 65.18 38083.7
-811 65.95 38088.3
-810 66.03 38092.8
-809 65.44 38097.3
-808 65.17 38101.8
-807 65.17 38106.4
-806 65.14 38110.9
-805 65.83 38115.4
-804 66.51 38119.9
-803 65.47 38124.5
-802 63.5 38129
-801 64.89 38132.8
-800 66.97 38136.5
-799 67.19 38140.3
-798 66.32 38144.1
-797 65.63 38147.8
-796 65.24 38151.6
-795 66.53 38155.4
-794 68.86 38159.2
-793 70.26 38162.9
-792 70.33 38166.7
-791 70.18 38170.5
-790 70.67 38174.2
-789 70.75 38178
-788 70.13 38184.8
-787 69.13 38191.5
-786 67.47 38198.3
-785 65.77 38205
-784 63.97 38211.8
-783 62.72 38218.5
-782 62.87 38225.3
-781 63.87 38232
-780 66.21 38238.8
-779 68.12 38245.5
-778 69.28 38252.3
-777 69.5 38259
-776 68.43 38267.7
-775 65.96 38276.3
-774 63.81 38285
-773 64.37 38293.7
-772 66.03 38302.3
-771 66.14 38311
-770 66.07 38319.7
-769 66.72 38328.3
-768 66.08 38337
-767 63.81 38345.7
-766 62.04 38354.3
-765 61.81 38363
-764 63.38 38380.9
-763 65.23 38398.7
-762 66.55 38416.6
-761 67.96 38434.4
-760 70.74 38452.3
-759 73.07 38470.1
-758 73.45 38488
-757 72.83 38500.6
-756 72.05 38513.1
-755 72.01 38525.7
-754 71.7 38538.3
-753 70.21 38550.9
-752 68.03 38563.4
-751 66.65 38576
-750 67.06 38580.6
-749 67.72 38585.2
-748 67.12 38589.7
-747 67.14 38594.3
-746 68.17 38598.9
-745 68.88 38603.5
-744 69.02 38608
-743 69.25 38612.6
-742 69.63 38617.2
-741 69.54 38621.8
-740 69.64 38626.3
-739 70.78 38630.9
-738 71.14 38635.5
-737 70.49 38640.1
-736 70.19 38644.6
-735 69.94 38649.2
-734 68.82 38653.8
-733 67.49 38658.4
-732 67.04 38662.9
-731 67.04 38667.5
-730 67.05 38672.1
-729 67.77 38676.7
-728 68.93 38681.2
-727 67.94 38685.8
-726 66.58 38690.4
-725 66.77 38695
-724 67.32 38699.5
-723 67.46 38704.1
-722 67.9 38708.7
-721 65.29 38713.3
-720 62.77 38717.8
-719 62.35 38722.4
-718 62.13 38727
-717 63.2 38733.5
-716 64.21 38740
-715 63.15 38746.6
-714 62.12 38753.1
-713 62.43 38759.6
-712 63 38766.1
-711 64.09 38772.7
-710 63.96 38779.2
-709 63.05 38785.7
-708 62.28 38792.2
-707 62.47 38798.7
-706 64.67 38805.3
-705 65.14 38811.8
-704 63.98 38818.3
-703 63.3 38824.8
-702 63.64 38831.3
-701 65.84 38837.9
-700 65.86 38844.4
-699 66.06 38850.9
-698 67.38 38857.4
-697 68.07 38864
-696 68.7 38870.5
-695 68.76 38877
-694 68.37 38882.6
-693 68.21 38888.3
-692 67.94 38893.9
-691 67.54 38899.5
-690 67.87 38905.1
-689 67.93 38910.8
-688 67.79 38916.4
-687 67.56 38922
-686 66.95 38927.7
-685 66.17 38933.3
-684 65.89 38938.9
-683 65.91 38944.6
-682 66.15 38950.2
-681 67 38955.8
-680 67.67 38961.4
-679 67.34 38967.1
-678 66.57 38972.7
-677 65.8 38978.3
-676 64.79 38984
-675 63.62 38989.6
-674 63.89 38995.2
-673 64.1 39000.9
-672 64.19 39006.5
-671 63.87 39012.1
-670 62.13 39017.7
-669 61.45 39023.4
-668 60.88 39029
-667 61.87 39037.9
-666 63.71 39046.8
-665 64.06 39055.7
-664 64.65 39064.6
-663 65.09 39073.5
-662 65.56 39082.5
-661 66.1 39091.4
-660 65.77 39100.3
-659 64.52 39109.2
-658 62.26 39118.1
-657 60.28 39127
-656 62.06 39133.3
-655 64.98 39139.5
-654 64.7 39145.8
-653 63.48 39152
-652 64.87 39155.7
-651 66.16 39159.4
-650 66.06 39163.1
-649 66.13 39166.8
-648 66.29 39170.5
-647 67 39174.2
-646 68.89 39177.9
-645 70.76 39181.6
-644 71.37 39185.3
-643 70.89 39189
-642 70.12 39192.7
-641 69.35 39196.4
-640 68.81 39200.1
-639 68.19 39203.8
-638 66.92 39207.5
-637 65.82 39211.2
-636 65.75 39214.8
-635 65.9 39218.5
-634 65.18 39222.2
-633 63.54 39225.9
-632 63.75 39229.6
-631 66.02 39233.3
-630 67.07 39237
-629 66.36 39240.7
-628 65.67 39244.4
-627 66.93 39248.1
-626 66.63 39251.8
-625 66.82 39255.5
-624 67.4 39259.2
-623 66.69 39262.9
-622 65.29 39266.6
-621 64.67 39270.3
-620 63.7 39274
-619 63.8 39279.8
-618 65.45 39285.5
-617 66.94 39291.3
-616 68.12 39297
-615 68.11 39302.8
-614 66.87 39308.5
-613 65.81 39314.3
-612 65.51 39320
-611 65.98 39325.8
-610 67.96 39331.5
-609 69.01 39337.3
-608 69.24 39343
-607 69.38 39352.2
-606 68.64 39361.3
-605 67.95 39370.5
-604 67.58 39379.7
-603 67.69 39388.8
-602 67.85 39398
-601 66.9 39407.2
-600 66.04 39416.3
-599 64.94 39425.5
-598 63.62 39434.7
-597 62.21 39443.8
-596 60.89 39453
-595 61.16 39458.4
-594 63.74 39463.8
-593 64.84 39469.2
-592 63.97 39474.6
-591 63.55 39480
-590 64.04 39485.4
-589 64.55 39490.8
-588 64.44 39496.2
-587 64.29 39501.6
-586 64.07 39507
-585 63.94 39512.4
-584 63.94 39517.8
-583 65.61 39523.2
-582 66.19 39528.6
-581 65.66 39534
-580 65.98 39539.4
-579 65.56 39544.8
-578 66.29 39550.2
-577 66.8 39555.6
-576 65.94 39561
-575 65 39566.4
-574 65.42 39571.8
-573 66.11 39577.2
-572 66.74 39582.6
-571 67.52 39588
-570 67.83 39593.4
-569 67.59 39598.8
-568 67.21 39604.2
-567 67.8 39609.6
-566 68.51 39615
-565 68.44 39619.6
-564 67.58 39624.1
-563 68.08 39628.7
-562 67.7 39633.3
-561 66.83 39637.9
-560 66.18 39642.4
-559 65.4 39647
-558 65.85 39649.5
-557 67.76 39652
-556 67.21 39654.5
-555 66.77 39657
-554 68.02 39659.5
-553 68.63 39662
-552 68.64 39664.5
-551 67.68 39667
-550 67.31 39669.5
-549 67.46 39672
-548 66.74 39674.5
-547 66.51 39677
-546 67.15 39679.5
-545 68.41 39682
-544 69.01 39684.5
-543 68.78 39687
-542 70.33 39689.5
-541 70.9 39692
-540 67.93 39715.3
-539 65.07 39738.7
-538 64.34 39762
-537 64.11 39785.3
-536 63.46 39808.7
-535 62.17 39832
-534 62.26 39834.2
-533 63.93 39836.3
-532 65.19 39838.5
-531 65.74 39840.7
-530 67.81 39842.8
-529 68.8 39845
-528 67 39847.4
-527 64.27 39849.8
-526 63.68 39852.2
-525 63.25 39854.6
-524 62.32 39857
-523 62.5 39863.2
-522 63.97 39869.4
-521 64.93 39875.6
-520 65.08 39881.8
-519 66.06 39888
-518 66.69 39894.2
-517 66.69 39900.4
-516 66.68 39906.6
-515 66.7 39912.8
-514 67.89 39919
-513 67.18 39924.5
-512 65.56 39930
-511 65.57 39935.5
-510 65.15 39941
-509 65.67 39950.8
-508 66.51 39960.5
-507 66.65 39970.3
-506 66.65 39980
-505 66.19 39989.8
-504 65.65 39999.5
-503 65.02 40009.3
-502 65.44 40019
-501 66.34 40028.8
-500 65.91 40038.5
-499 67.6 40048.3
-498 67.76 40058
-497 66.52 40064.6
-496 66.46 40071.1
-495 66.9 40077.7
-494 66.36 40084.3
-493 65.18 40090.8
-492 63.75 40097.4
-491 62.64 40104
-490 62.32 40110.5
-489 62.57 40117.1
-488 62.74 40123.7
-487 61.79 40130.2
-486 61.43 40136.8
-485 62.3 40143.3
-484 62.98 40149.9
-483 64.55 40156.5
-482 65.23 40163
-481 64.87 40169.6
-480 64.72 40176.2
-479 64.7 40182.7
-478 63.73 40189.3
-477 61.45 40195.9
-476 59.45 40202.4
-475 58.39 40209
-474 58.57 40215.5
-473 60.05 40222
-472 62.48 40228.5
-471 63.78 40235
-470 64.39 40241.5
-469 64.68 40248
-468 63.76 40253.8
-467 61.97 40259.5
-466 62.9 40265.3
-465 65.17 40271
-464 65.93 40276.8
-463 65.45 40282.5
-462 64.89 40288.3
-461 64.48 40294
-460 66.25 40299.8
-459 68.91 40305.5
-458 70.06 40311.3
-457 69.98 40317
-456 69.1 40329.3
-455 69.58 40341.5
-454 71.37 40353.8
-453 72.37 40366
-452 71.1 40369.9
-451 69.73 40373.7
-450 69.65 40377.6
-449 68.83 40381.4
-448 67.99 40385.3
-447 69.52 40389.1
-446 71.06 40393
-445 71.13 40397
-444 70.28 40401
-443 68.17 40405
-442 65.91 40409
-441 65.14 40413
-440 66.81 40417
-439 69.05 40421
-438 70.52 40425
-437 70.97 40429
-436 70.75 40433
-435 72.75 40437
-434 73.62 40441
-433 71.42 40445.4
-432 69.03 40449.9
-431 68.04 40454.3
-430 66.2 40458.7
-429 62.51 40463.1
-428 61.54 40467.6
-427 62.43 40472
-426 62.24 40476.4
-425 62.18 40480.9
-424 62.58 40485.3
-423 62.74 40489.7
-422 63.21 40494.1
-421 64.21 40498.6
-420 65.36 40503
-419 65.1 40510
-418 64.67 40516.9
-417 64.21 40523.9
-416 63.19 40530.9
-415 62 40537.8
-414 59.62 40544.8
-413 58.45 40551.8
-412 58.71 40558.7
-411 60.31 40565.7
-410 62.91 40572.7
-409 63.74 40579.7
-408 63.6 40586.6
-407 62.63 40593.6
-406 61.3 40600.6
-405 61.08 40607.5
-404 62.63 40614.5
-403 63.97 40621.5
-402 64.01 40628.4
-401 64.36 40635.4
-400 65.41 40642.4
-399 66.1 40649.3
-398 66.48 40656.3
-397 66.4 40663.3
-396 65.55 40670.2
-395 64.87 40677.2
-394 64.72 40684.2
-393 62.31 40691.1
-392 63.19 40698.1
-391 65.18 40705.1
-390 65.49 40712
-389 65.72 40719
-388 65.88 40726
-387 65.16 40733
-386 65.43 40739.9
-385 66.38 40746.9
-384 66.68 40753.9
-383 66.19 40760.8
-382 64.92 40767.8
-381 65.02 40774.8
-380 64.52 40781.7
-379 63.94 40788.7
-378 65.16 40795.7
-377 64.9 40802.6
-376 66.68 40809.6
-375 68.69 40816.6
-374 68.29 40823.5
-373 66.89 40830.5
-372 66.75 40837.5
-371 67.04 40844.4
-370 66.09 40851.4
-369 63.81 40858.4
-368 62.26 40865.3
-367 62.67 40872.3
-366 61.94 40879.3
-365 62.39 40886.3
-364 62.9 40893.2
-363 62.98 40900.2
-362 64.1 40907.2
-361 65.2 40914.1
-360 65.49 40921.1
-359 64.28 40928.1
-358 62.1 40935
-357 60.25 40942
-356 60.12 40945.3
-355 62.07 40948.7
-354 63.35 40952
-353 64.22 40955.3
-352 66.13 40958.7
-351 68.24 40962
-350 68.99 40965.3
-349 68.75 40968.7
-348 68.11 40972
-347 67.33 40975.3
-346 66.07 40978.7
-345 64.76 40982
-344 64.57 40985.3
-343 64.49 40988.7
-342 64.11 40992
-341 64.18 40995.3
-340 64.09 40998.7
-339 62.99 41002
-338 63.37 41009.8
-337 65.4 41017.6
-336 67.48 41025.4
-335 68.7 41033.2
-334 70.19 41041
-333 70.46 41042.3
-332 70.17 41043.5
-331 70.17 41044.8
-330 69.46 41046
-329 69.74 41047.3
-328 69.24 41048.5
-327 68.16 41049.8
-326 68.34 41051
-325 69.34 41052.3
-324 69.78 41053.5
-323 70 41054.8
-322 69.68 41056
-321 67.96 41064.3
-320 66.09 41072.7
-319 66.18 41081
-318 67.11 41089.3
-317 68.64 41097.7
-316 69.42 41106
-315 68.47 41116.6
-314 67.38 41127.3
-313 65.63 41137.9
-312 64.72 41148.5
-311 63.53 41159.1
-310 62.06 41169.8
-309 62.32 41180.4
-308 63.95 41191
-307 64.46 41201.6
-306 63.32 41212.3
-305 62.72 41222.9
-304 63.96 41233.5
-303 65.71 41244.1
-302 65.58 41254.8
-301 63.18 41265.4
-300 61.73 41276
-299 62.31 41282
-298 63.24 41288
-297 63.76 41294
-296 63.66 41300
-295 63.5 41306
-294 63.5 41312
-293 63.52 41318
-292 64.74 41324
-291 64.54 41330
-290 63.46 41336
-289 63.16 41342
-288 63.63 41347.2
-287 64.63 41352.4
-286 65.31 41357.6
-285 66.44 41362.8
-284 67.54 41368
-283 67.33 41373.5
-282 66.55 41378.9
-281 66.5 41384.4
-280 66.9 41389.8
-279 66.82 41395.3
-278 66.69 41400.7
-277 66.93 41406.2
-276 66.82 41411.6
-275 66.9 41417.1
-274 67.77 41422.5
-273 68.45 41428
-272 68.36 41435.6
-271 68.22 41443.3
-270 67.5 41450.9
-269 67.04 41458.6
-268 67.05 41466.2
-267 67.06 41473.9
-266 66.82 41481.5
-265 66.67 41489.2
-264 67.14 41496.8
-263 66.95 41504.5
-262 65.43 41512.1
-261 63.72 41519.8
-260 63.62 41527.4
-259 61.99 41535.1
-258 61.72 41542.7
-257 64.01 41550.4
-256 65.33 41558
-255 64.74 41569.4
-254 63.34 41580.7
-253 61.79 41592.1
-252 60.71 41603.5
-251 60.65 41614.8
-250 60.31 41626.2
-249 60.47 41637.5
-248 60.29 41648.9
-247 59.54 41660.3
-246 58.8 41671.6
-245 58.26 41683
-244 59.05 41698.7
-243 60.58 41714.4
-242 61.43 41730.1
-241 62.81 41745.9
-240 65.25 41761.6
-239 67.48 41777.3
-238 69.43 41793
-237 69.48 41799.9
-236 67.83 41806.8
-235 65.85 41813.6
-234 64.15 41820.5
-233 64.52 41827.4
-232 65.37 41834.3
-231 65.51 41841.2
-230 65.51 41848
-229 65.51 41854.9
-228 65.04 41861.8
-227 66.17 41868.7
-226 67.28 41875.5
-225 66.23 41882.4
-224 63.57 41889.3
-223 61.43 41896.2
-222 62.5 41903.1
-221 63.31 41909.9
-220 62.69 41916.8
-219 63.11 41923.7
-218 65.44 41930.6
-217 66.66 41937.5
-216 66.45 41944.3
-215 66.07 41951.2
-214 65.44 41958.1
-213 63.69 41965
-212 63.27 41971.8
-211 64.28 41978.7
-210 63.53 41985.6
-209 62.77 41992.5
-208 63.96 41999.4
-207 63.5 42006.2
-206 61.3 42013.1
-205 60.16 42020
-204 60.74 42028.9
-203 62.4 42037.8
-202 63.37 42046.7
-201 63.51 42055.6
-200 63.51 42064.5
-199 63.27 42073.4
-198 63.35 42082.3
-197 64.46 42091.2
-196 63.41 42100.1
-195 62.37 42109
-194 63.32 42112
-193 65.36 42115.1
-192 67.7 42118.1
-191 69.8 42121.2
-190 69.15 42124.2
-189 67.53 42127.2
-188 66.11 42130.3
-187 64.79 42133.3
-186 64.59 42136.4
-185 64.99 42139.4
-184 66.3 42142.4
-183 67.98 42145.5
-182 68.82 42148.5
-181 68.5 42151.6
-180 66.79 42154.6
-179 67.82 42157.6
-178 69.73 42160.7
-177 69.69 42163.7
-176 68.68 42166.8
-175 67.03 42169.8
-174 67.69 42172.8
-173 69.05 42175.9
-172 69.6 42178.9
-171 70.5 42182
-170 71.2 42185
-169 69.21 42191.9
-168 68.12 42198.7
-167 68.51 42205.6
-166 68.17 42212.4
-165 67.62 42219.3
-164 68.66 42226.1
-163 69.65 42233
-162 69.32 42244.5
-161 68.54 42256
-160 68.01 42267.5
-159 68.08 42279
-158 67 42290.5
-157 66.22 42302
-156 66.7 42307.8
-155 67.49 42313.5
-154 66.6 42319.3
-153 66.57 42325
-152 67.04 42330.8
-151 66.82 42336.5
-150 67.15 42342.3
-149 68.16 42348
-148 65.26 42362.8
-147 63.15 42377.5
-146 62.68 42392.3
-145 62.39 42407
-144 63.56 42417.2
-143 64.53 42427.4
-142 65.16 42437.6
-141 65.71 42447.8
-140 65.63 42457.9
-139 65.49 42468.1
-138 65.27 42478.3
-137 65.81 42488.5
-136 67.43 42498.7
-135 68.66 42508.9
-134 69.21 42519.1
-133 70.8 42529.3
-132 71.49 42539.4
-131 71.12 42549.6
-130 72.63 42559.8
-129 75.1 42570
-128 75.06 42573.8
-127 73.31 42577.7
-126 69.26 42581.5
-125 66.21 42585.3
-124 66.07 42589.2
-123 67.06 42593
-122 66.31 42596.8
-121 66.26 42600.7
-120 67.4 42604.5
-119 68.77 42608.3
-118 70.07 42612.2
-117 71.02 42616
-116 70.64 42624.7
-115 70.45 42633.3
-114 70.36 42642
-113 69.71 42650.7
-112 69.42 42659.3
-111 68.72 42668
-110 67.3 42676.7
-109 66.46 42685.3
-108 66.07 42694
-107 65.19 42702.7
-106 64.97 42711.3
-105 65.84 42720
-104 65.8 42728.7
-103 63.82 42737.3
-102 61.31 42746
-101 62.06 42752.8
-100 62.9 42759.6
-99 62.99 42766.4
-98 63.37 42773.2
-97 64.71 42780
-96 66.66 42786.9
-95 65.75 42793.7
-94 64.94 42800.5
-93 65.09 42807.3
-92 64.6 42814.1
-91 64.04 42820.9
-90 63.9 42827.7
-89 64.14 42834.5
-88 64.05 42841.3
-87 64.86 42848.1
-86 66.9 42855
-85 69.01 42861.8
-84 69.77 42868.6
-83 70.01 42875.4
-82 70.65 42882.2
-81 70.71 42889
-80 69.6 42892.4
-79 69.49 42895.7
-78 69.8 42899.1
-77 69.56 42902.5
-76 69.16 42905.8
-75 69.01 42909.2
-74 68.52 42912.5
-73 69.43 42915.9
-72 69.95 42919.3
-71 69.32 42922.6
-70 69.02 42926
-69 68.79 42929.4
-68 68.87 42932.7
-67 68.29 42936.1
-66 67.86 42939.5
-65 68.11 42942.8
-64 67.78 42946.2
-63 67.72 42949.5
-62 67.86 42952.9
-61 69.04 42956.3
-60 70.52 42959.6
-59 70.5 42963
-58 69.7 42975.8
-57 68.44 42988.7
-56 66.65 43001.5
-55 64.94 43014.3
-54 64.09 43027.2
-53 63.92 43040
-52 63.66 43052.8
-51 63.28 43065.7
-50 62.4 43078.5
-49 61.7 43091.3
-48 62.03 43104.2
-47 60.65 43117
-46 61.03 43128.1
-45 62.66 43139.3
-44 63.6 43150.4
-43 64.86 43161.6
-42 64.98 43172.7
-41 64.23 43183.9
-40 63.94 43195
-39 64.18 43206.1
-38 64.79 43217.3
-37 65.31 43228.4
-36 64.74 43239.6
-35 64.53 43250.7
-34 64.93 43261.9
-33 64.63 43273
-32 63.84 43284.1
-31 63.52 43295.3
-30 63.51 43306.4
-29 63.74 43317.6
-28 64.38 43328.7
-27 64.94 43339.9
-26 65.33 43351
-25 66.21 43362.1
-24 67.14 43373.3
-23 66.96 43384.4
-22 65.96 43395.6
-21 65.03 43406.7
-20 64.73 43417.9
-19 64.73 43429
-18 65.21 43440.1
-17 65.97 43451.3
-16 65.31 43462.4
-15 65.18 43473.6
-14 65.49 43484.7
-13 65.49 43495.9
-12 65.98 43507
-11 66.52 43518.1
-10 66.66 43529.3
-9 66.41 43540.4
-8 66.49 43551.6
-7 66.4 43562.7
-6 65.31 43573.9
-5 65.19 43585
-4 63.58 43596.1
-3 62.14 43607.3
-2 59.56 43618.4
-1 51.76 43629.6
0 41.53 43640.7
