# Supplementary material for: 3D X-ray computed tomography gray value and age model datasets of coral cores Baler 2 and 3 (Philippines)
Source: Data Brief. 2021 Jan 14;34:106755. doi: 10.1016/j.dib.2021.106755 (PMC7820376; doi:10.1016/j.dib.2021.106755)
Supplement: Supplementary file 1 [file mmc1.zip › B3S1O data.csv]

-997 59.88
-996 65.55
-995 65.71
-994 63.92
-993 62.44
-992 62.45
-991 63.7
-990 64.79
-989 65.58
-988 67.31
-987 68.93
-986 67.96
-985 66.58
-984 66.53
-983 65.48
-982 65.92
-981 65.95
-980 65.01
-979 65.45
-978 67.08
-977 66.64
-976 64.44
-975 63.29
-974 62.92
-973 62.77
-972 64.44
-971 65.98
-970 67.24
-969 67.14
-968 65.51
-967 65.69
-966 65.37
-965 66.7
-964 69.31
-963 70.91
-962 71.84
-961 71.18
-960 70.11
-959 70.06
-958 70.69
-957 71.23
-956 70.67
-955 70.69
-954 70.74
-953 69.63
-952 67.11
-951 64.22
-950 63.38
-949 62.55
-948 60.5
-947 58.4
-946 57.66
-945 60.08
-944 62.33
-943 63.28
-942 64.08
-941 65.34
-940 67.37
-939 69.19
-938 69.77
-937 70.03
-936 70.68
-935 70.28
-934 68.88
-933 67.09
-932 66.33
-931 66.3
-930 65.32
-929 62.56
-928 62.62
-927 62.79
-926 62.1
-925 63.43
-924 65.77
-923 67.15
-922 67.22
-921 66.83
-920 66.43
-919 65.78
-918 65.72
-917 66.61
-916 67.55
-915 67.6
-914 66.96
-913 65.47
-912 64.72
-911 65.44
-910 66.37
-909 65.98
-908 65.04
-907 63.29
-906 61.66
-905 61.68
-904 62.71
-903 63.17
-902 63.41
-901 64.03
-900 65.27
-899 66.58
-898 67.26
-897 66.45
-896 64.68
-895 63.95
-894 64.42
-893 64.72
-892 65.22
-891 65.29
-890 65.12
-889 64.62
-888 63.36
-887 62.26
-886 63.14
-885 63.66
-884 63.76
-883 64.14
-882 63.09
-881 62.1
-880 61.73
-879 62.54
-878 63.85
-877 64.29
-876 63.1
-875 61.4
-874 59.37
-873 57.99
-872 58.4
-871 60.77
-870 63.16
-869 63.92
-868 64.18
-867 65.04
-866 66.46
-865 66.12
-864 65.52
-863 65.5
-862 64.77
-861 62.63
-860 63.01
-859 64.88
-858 66.93
-857 68.79
-856 69.15
-855 68.28
-854 67.34
-853 67.04
-852 66.57
-851 65.32
-850 64.01
-849 64.03
-848 63.61
-847 63.14
-846 63.85
-845 65.5
-844 67.67
-843 68.12
-842 67.12
-841 66.2
-840 65.67
-839 65.75
-838 65.62
-837 63.77
-836 61.28
-835 59.93
-834 60.62
-833 62.44
-832 63.67
-831 64.68
-830 65.83
-829 66.52
-828 65.93
-827 65.96
-826 66.51
-825 66.19
-824 64.93
-823 64.81
-822 63.42
-821 62.35
-820 62.82
-819 63.38
-818 63.78
-817 64.4
-816 64.7
-815 64.46
-814 64.07
-813 64.42
-812 65.18
-811 65.95
-810 66.03
-809 65.44
-808 65.17
-807 65.17
-806 65.14
-805 65.83
-804 66.51
-803 65.47
-802 63.5
-801 64.89
-800 66.97
-799 67.19
-798 66.32
-797 65.63
-796 65.24
-795 66.53
-794 68.86
-793 70.26
-792 70.33
-791 70.18
-790 70.67
-789 70.75
-788 70.13
-787 69.13
-786 67.47
-785 65.77
-784 63.97
-783 62.72
-782 62.87
-781 63.87
-780 66.21
-779 68.12
-778 69.28
-777 69.5
-776 68.43
-775 65.96
-774 63.81
-773 64.37
-772 66.03
-771 66.14
-770 66.07
-769 66.72
-768 66.08
-767 63.81
-766 62.04
-765 61.81
-764 63.38
-763 65.23
-762 66.55
-761 67.96
-760 70.74
-759 73.07
-758 73.45
-757 72.83
-756 72.05
-755 72.01
-754 71.7
-753 70.21
-752 68.03
-751 66.65
-750 67.06
-749 67.72
-748 67.12
-747 67.14
-746 68.17
-745 68.88
-744 69.02
-743 69.25
-742 69.63
-741 69.54
-740 69.64
-739 70.78
-738 71.14
-737 70.49
-736 70.19
-735 69.94
-734 68.82
-733 67.49
-732 67.04
-731 67.04
-730 67.05
-729 67.77
-728 68.93
-727 67.94
-726 66.58
-725 66.77
-724 67.32
-723 67.46
-722 67.9
-721 65.29
-720 62.77
-719 62.35
-718 62.13
-717 63.2
-716 64.21
-715 63.15
-714 62.12
-713 62.43
-712 63
-711 64.09
-710 63.96
-709 63.05
-708 62.28
-707 62.47
-706 64.67
-705 65.14
-704 63.98
-703 63.3
-702 63.64
-701 65.84
-700 65.86
-699 66.06
-698 67.38
-697 68.07
-696 68.7
-695 68.76
-694 68.37
-693 68.21
-692 67.94
-691 67.54
-690 67.87
-689 67.93
-688 67.79
-687 67.56
-686 66.95
-685 66.17
-684 65.89
-683 65.91
-682 66.15
-681 67
-680 67.67
-679 67.34
-678 66.57
-677 65.8
-676 64.79
-675 63.62
-674 63.89
-673 64.1
-672 64.19
-671 63.87
-670 62.13
-669 61.45
-668 60.88
-667 61.87
-666 63.71
-665 64.06
-664 64.65
-663 65.09
-662 65.56
-661 66.1
-660 65.77
-659 64.52
-658 62.26
-657 60.28
-656 62.06
-655 64.98
-654 64.7
-653 63.48
-652 64.87
-651 66.16
-650 66.06
-649 66.13
-648 66.29
-647 67
-646 68.89
-645 70.76
-644 71.37
-643 70.89
-642 70.12
-641 69.35
-640 68.81
-639 68.19
-638 66.92
-637 65.82
-636 65.75
-635 65.9
-634 65.18
-633 63.54
-632 63.75
-631 66.02
-630 67.07
-629 66.36
-628 65.67
-627 66.93
-626 66.63
-625 66.82
-624 67.4
-623 66.69
-622 65.29
-621 64.67
-620 63.7
-619 63.8
-618 65.45
-617 66.94
-616 68.12
-615 68.11
-614 66.87
-613 65.81
-612 65.51
-611 65.98
-610 67.96
-609 69.01
-608 69.24
-607 69.38
-606 68.64
-605 67.95
-604 67.58
-603 67.69
-602 67.85
-601 66.9
-600 66.04
-599 64.94
-598 63.62
-597 62.21
-596 60.89
-595 61.16
-594 63.74
-593 64.84
-592 63.97
-591 63.55
-590 64.04
-589 64.55
-588 64.44
-587 64.29
-586 64.07
-585 63.94
-584 63.94
-583 65.61
-582 66.19
-581 65.66
-580 65.98
-579 65.56
-578 66.29
-577 66.8
-576 65.94
-575 65
-574 65.42
-573 66.11
-572 66.74
-571 67.52
-570 67.83
-569 67.59
-568 67.21
-567 67.8
-566 68.51
-565 68.44
-564 67.58
-563 68.08
-562 67.7
-561 66.83
-560 66.18
-559 65.4
-558 65.85
-557 67.76
-556 67.21
-555 66.77
-554 68.02
-553 68.63
-552 68.64
-551 67.68
-550 67.31
-549 67.46
-548 66.74
-547 66.51
-546 67.15
-545 68.41
-544 69.01
-543 68.78
-542 70.33
-541 70.9
-540 67.93
-539 65.07
-538 64.34
-537 64.11
-536 63.46
-535 62.17
-534 62.26
-533 63.93
-532 65.19
-531 65.74
-530 67.81
-529 68.8
-528 67
-527 64.27
-526 63.68
-525 63.25
-524 62.32
-523 62.5
-522 63.97
-521 64.93
-520 65.08
-519 66.06
-518 66.69
-517 66.69
-516 66.68
-515 66.7
-514 67.89
-513 67.18
-512 65.56
-511 65.57
-510 65.15
-509 65.67
-508 66.51
-507 66.65
-506 66.65
-505 66.19
-504 65.65
-503 65.02
-502 65.44
-501 66.34
-500 65.91
-499 67.6
-498 67.76
-497 66.52
-496 66.46
-495 66.9
-494 66.36
-493 65.18
-492 63.75
-491 62.64
-490 62.32
-489 62.57
-488 62.74
-487 61.79
-486 61.43
-485 62.3
-484 62.98
-483 64.55
-482 65.23
-481 64.87
-480 64.72
-479 64.7
-478 63.73
-477 61.45
-476 59.45
-475 58.39
-474 58.57
-473 60.05
-472 62.48
-471 63.78
-470 64.39
-469 64.68
-468 63.76
-467 61.97
-466 62.9
-465 65.17
-464 65.93
-463 65.45
-462 64.89
-461 64.48
-460 66.25
-459 68.91
-458 70.06
-457 69.98
-456 69.1
-455 69.58
-454 71.37
-453 72.37
-452 71.1
-451 69.73
-450 69.65
-449 68.83
-448 67.99
-447 69.52
-446 71.06
-445 71.13
-444 70.28
-443 68.17
-442 65.91
-441 65.14
-440 66.81
-439 69.05
-438 70.52
-437 70.97
-436 70.75
-435 72.75
-434 73.62
-433 71.42
-432 69.03
-431 68.04
-430 66.2
-429 62.51
-428 61.54
-427 62.43
-426 62.24
-425 62.18
-424 62.58
-423 62.74
-422 63.21
-421 64.21
-420 65.36
-419 65.1
-418 64.67
-417 64.21
-416 63.19
-415 62
-414 59.62
-413 58.45
-412 58.71
-411 60.31
-410 62.91
-409 63.74
-408 63.6
-407 62.63
-406 61.3
-405 61.08
-404 62.63
-403 63.97
-402 64.01
-401 64.36
-400 65.41
-399 66.1
-398 66.48
-397 66.4
-396 65.55
-395 64.87
-394 64.72
-393 62.31
-392 63.19
-391 65.18
-390 65.49
-389 65.72
-388 65.88
-387 65.16
-386 65.43
-385 66.38
-384 66.68
-383 66.19
-382 64.92
-381 65.02
-380 64.52
-379 63.94
-378 65.16
-377 64.9
-376 66.68
-375 68.69
-374 68.29
-373 66.89
-372 66.75
-371 67.04
-370 66.09
-369 63.81
-368 62.26
-367 62.67
-366 61.94
-365 62.39
-364 62.9
-363 62.98
-362 64.1
-361 65.2
-360 65.49
-359 64.28
-358 62.1
-357 60.25
-356 60.12
-355 62.07
-354 63.35
-353 64.22
-352 66.13
-351 68.24
-350 68.99
-349 68.75
-348 68.11
-347 67.33
-346 66.07
-345 64.76
-344 64.57
-343 64.49
-342 64.11
-341 64.18
-340 64.09
-339 62.99
-338 63.37
-337 65.4
-336 67.48
-335 68.7
-334 70.19
-333 70.46
-332 70.17
-331 70.17
-330 69.46
-329 69.74
-328 69.24
-327 68.16
-326 68.34
-325 69.34
-324 69.78
-323 70
-322 69.68
-321 67.96
-320 66.09
-319 66.18
-318 67.11
-317 68.64
-316 69.42
-315 68.47
-314 67.38
-313 65.63
-312 64.72
-311 63.53
-310 62.06
-309 62.32
-308 63.95
-307 64.46
-306 63.32
-305 62.72
-304 63.96
-303 65.71
-302 65.58
-301 63.18
-300 61.73
-299 62.31
-298 63.24
-297 63.76
-296 63.66
-295 63.5
-294 63.5
-293 63.52
-292 64.74
-291 64.54
-290 63.46
-289 63.16
-288 63.63
-287 64.63
-286 65.31
-285 66.44
-284 67.54
-283 67.33
-282 66.55
-281 66.5
-280 66.9
-279 66.82
-278 66.69
-277 66.93
-276 66.82
-275 66.9
-274 67.77
-273 68.45
-272 68.36
-271 68.22
-270 67.5
-269 67.04
-268 67.05
-267 67.06
-266 66.82
-265 66.67
-264 67.14
-263 66.95
-262 65.43
-261 63.72
-260 63.62
-259 61.99
-258 61.72
-257 64.01
-256 65.33
-255 64.74
-254 63.34
-253 61.79
-252 60.71
-251 60.65
-250 60.31
-249 60.47
-248 60.29
-247 59.54
-246 58.8
-245 58.26
-244 59.05
-243 60.58
-242 61.43
-241 62.81
-240 65.25
-239 67.48
-238 69.43
-237 69.48
-236 67.83
-235 65.85
-234 64.15
-233 64.52
-232 65.37
-231 65.51
-230 65.51
-229 65.51
-228 65.04
-227 66.17
-226 67.28
-225 66.23
-224 63.57
-223 61.43
-222 62.5
-221 63.31
-220 62.69
-219 63.11
-218 65.44
-217 66.66
-216 66.45
-215 66.07
-214 65.44
-213 63.69
-212 63.27
-211 64.28
-210 63.53
-209 62.77
-208 63.96
-207 63.5
-206 61.3
-205 60.16
-204 60.74
-203 62.4
-202 63.37
-201 63.51
-200 63.51
-199 63.27
-198 63.35
-197 64.46
-196 63.41
-195 62.37
-194 63.32
-193 65.36
-192 67.7
-191 69.8
-190 69.15
-189 67.53
-188 66.11
-187 64.79
-186 64.59
-185 64.99
-184 66.3
-183 67.98
-182 68.82
-181 68.5
-180 66.79
-179 67.82
-178 69.73
-177 69.69
-176 68.68
-175 67.03
-174 67.69
-173 69.05
-172 69.6
-171 70.5
-170 71.2
-169 69.21
-168 68.12
-167 68.51
-166 68.17
-165 67.62
-164 68.66
-163 69.65
-162 69.32
-161 68.54
-160 68.01
-159 68.08
-158 67
-157 66.22
-156 66.7
-155 67.49
-154 66.6
-153 66.57
-152 67.04
-151 66.82
-150 67.15
-149 68.16
-148 65.26
-147 63.15
-146 62.68
-145 62.39
-144 63.56
-143 64.53
-142 65.16
-141 65.71
-140 65.63
-139 65.49
-138 65.27
-137 65.81
-136 67.43
-135 68.66
-134 69.21
-133 70.8
-132 71.49
-131 71.12
-130 72.63
-129 75.1
-128 75.06
-127 73.31
-126 69.26
-125 66.21
-124 66.07
-123 67.06
-122 66.31
-121 66.26
-120 67.4
-119 68.77
-118 70.07
-117 71.02
-116 70.64
-115 70.45
-114 70.36
-113 69.71
-112 69.42
-111 68.72
-110 67.3
-109 66.46
-108 66.07
-107 65.19
-106 64.97
-105 65.84
-104 65.8
-103 63.82
-102 61.31
-101 62.06
-100 62.9
-99 62.99
-98 63.37
-97 64.71
-96 66.66
-95 65.75
-94 64.94
-93 65.09
-92 64.6
-91 64.04
-90 63.9
-89 64.14
-88 64.05
-87 64.86
-86 66.9
-85 69.01
-84 69.77
-83 70.01
-82 70.65
-81 70.71
-80 69.6
-79 69.49
-78 69.8
-77 69.56
-76 69.16
-75 69.01
-74 68.52
-73 69.43
-72 69.95
-71 69.32
-70 69.02
-69 68.79
-68 68.87
-67 68.29
-66 67.86
-65 68.11
-64 67.78
-63 67.72
-62 67.86
-61 69.04
-60 70.52
-59 70.5
-58 69.7
-57 68.44
-56 66.65
-55 64.94
-54 64.09
-53 63.92
-52 63.66
-51 63.28
-50 62.4
-49 61.7
-48 62.03
-47 60.65
-46 61.03
-45 62.66
-44 63.6
-43 64.86
-42 64.98
-41 64.23
-40 63.94
-39 64.18
-38 64.79
-37 65.31
-36 64.74
-35 64.53
-34 64.93
-33 64.63
-32 63.84
-31 63.52
-30 63.51
-29 63.74
-28 64.38
-27 64.94
-26 65.33
-25 66.21
-24 67.14
-23 66.96
-22 65.96
-21 65.03
-20 64.73
-19 64.73
-18 65.21
-17 65.97
-16 65.31
-15 65.18
-14 65.49
-13 65.49
-12 65.98
-11 66.52
-10 66.66
-9 66.41
-8 66.49
-7 66.4
-6 65.31
-5 65.19
-4 63.58
-3 62.14
-2 59.56
-1 51.76
0 41.53
