# Supplementary material for: 3D X-ray computed tomography gray value and age model datasets of coral cores Baler 2 and 3 (Philippines)
Source: Data Brief. 2021 Jan 14;34:106755. doi: 10.1016/j.dib.2021.106755 (PMC7820376; doi:10.1016/j.dib.2021.106755)
Supplement: Supplementary file 1 [file mmc1.zip › B3S1O target.csv]

33239 26.21
33240 26.16
33241 26.12
33242 27.37
33243 27.72
33244 27.5
33245 27
33246 26.82
33247 26.64
33248 26.59
33249 26.71
33250 26.54
33251 26.15
33252 25.94
33253 25.92
33254 25.93
33255 25.95
33256 26.07
33257 26.23
33258 26.24
33259 26.04
33260 26.03
33261 26.05
33262 26.77
33263 26.84
33264 26.85
33265 26.72
33266 26.78
33267 26.76
33268 26.43
33269 26.22
33270 26.17
33271 26.04
33272 25.96
33273 25.92
33274 26.81
33275 26.87
33276 27.05
33277 27.39
33278 27.26
33279 27.4
33280 27.23
33281 27.19
33282 27.28
33283 27.08
33284 26.88
33285 26.39
33286 26.21
33287 26.23
33288 26.47
33289 26.7
33290 26.85
33291 26.88
33292 26.9
33293 26.93
33294 26.95
33295 26.84
33296 26.68
33297 26.61
33298 26.45
33299 26.33
33300 26.43
33301 26.66
33302 27.02
33303 26.87
33304 26.45
33305 26.7
33306 26.73
33307 26.73
33308 26.59
33309 26.55
33310 26.37
33311 26.38
33312 26.89
33313 26.95
33314 26.77
33315 26.69
33316 26.85
33317 27.04
33318 27.79
33319 28.08
33320 28.31
33321 27.7
33322 27.53
33323 27.73
33324 27.84
33325 27.66
33326 27.55
33327 28.28
33328 28.27
33329 28.26
33330 28.3
33331 28.15
33332 27.85
33333 27.65
33334 27.51
33335 27.48
33336 28.02
33337 28.43
33338 28.59
33339 28.98
33340 28.8
33341 28.95
33342 28.84
33343 28.51
33344 28.47
33345 28.74
33346 28.84
33347 28.48
33348 28.09
33349 27.59
33350 27.97
33351 28.24
33352 28.32
33353 28.29
33354 28.35
33355 28.74
33356 28.95
33357 29.11
33358 28.36
33359 27.3
33360 27.33
33361 27.77
33362 28.72
33363 29.05
33364 29.18
33365 29.17
33366 29.03
33367 28.79
33368 28.84
33369 28.84
33370 28.85
33371 28.9
33372 28.99
33373 30.3
33374 30.21
33375 30.14
33376 29.68
33377 29.63
33378 29.24
33379 28.93
33380 28.93
33381 29.87
33382 30.22
33383 30.8
33384 30.85
33385 30.44
33386 29.92
33387 29.86
33388 29.87
33389 29.86
33390 29.42
33391 29.64
33392 29.72
33393 29.06
33394 28.6
33395 28.53
33396 28.63
33397 29.15
33398 28.97
33399 28.68
33400 28.84
33401 29.09
33402 29.18
33403 29.19
33404 29.19
33405 29.19
33406 28.93
33407 28.91
33408 28.77
33409 28.6
33410 28.54
33411 28.28
33412 28.28
33413 28.35
33414 28.01
33415 27.9
33416 27.88
33417 28.02
33418 28.26
33419 28.41
33420 28.81
33421 29.17
33422 29.41
33423 29.84
33424 30.44
33425 30.54
33426 30.28
33427 29.22
33428 29.13
33429 29.1
33430 29.04
33431 29
33432 29.98
33433 29.78
33434 29.23
33435 29.09
33436 29.07
33437 29.12
33438 29.15
33439 29.18
33440 29.19
33441 29.21
33442 29.21
33443 29.22
33444 29.25
33445 29.31
33446 29.35
33447 29.37
33448 29.39
33449 29.56
33450 29.68
33451 29.74
33452 29.59
33453 29.22
33454 29.16
33455 29.14
33456 29.53
33457 29.59
33458 30.73
33459 30.73
33460 29.94
33461 29.57
33462 29.58
33463 29.58
33464 29.61
33465 29.54
33466 29.51
33467 29.51
33468 29.57
33469 29.58
33470 29.56
33471 29.78
33472 29.85
33473 29.56
33474 29.26
33475 29.23
33476 29.87
33477 29.62
33478 29.09
33479 28.42
33480 28.24
33481 28.29
33482 28.31
33483 28.35
33484 28.4
33485 28.61
33486 29.28
33487 29.24
33488 29.06
33489 28.97
33490 29
33491 28.91
33492 28.78
33493 28.56
33494 29.21
33495 29.66
33496 29.81
33497 28.86
33498 28.5
33499 28.49
33500 28.52
33501 28.54
33502 28.56
33503 29.04
33504 29.04
33505 29.03
33506 28.93
33507 28.92
33508 28.85
33509 28.83
33510 28.76
33511 28.18
33512 28.38
33513 28.54
33514 28.78
33515 28.81
33516 29.11
33517 29.11
33518 29.11
33519 28.79
33520 29.11
33521 28.98
33522 28.51
33523 28.46
33524 28.63
33525 28.87
33526 29.13
33527 29.22
33528 29.08
33529 28.86
33530 28.31
33531 28.49
33532 28.85
33533 28.57
33534 28.4
33535 28.4
33536 28.4
33537 28.4
33538 28.4
33539 28.4
33540 27.84
33541 27.86
33542 27.83
33543 27.46
33544 27.35
33545 27.88
33546 27.72
33547 27.75
33548 27.54
33549 26.85
33550 26.52
33551 26.49
33552 26.5
33553 26.51
33554 26.59
33555 26.84
33556 27.22
33557 27.01
33558 26.79
33559 26.79
33560 26.78
33561 26.55
33562 26.52
33563 26.97
33564 27.49
33565 27.71
33566 27.93
33567 27.92
33568 27.91
33569 27.9
33570 27.06
33571 26.78
33572 26.95
33573 27.22
33574 27.12
33575 26.8
33576 26.86
33577 27
33578 26.85
33579 26.84
33580 26.78
33581 26.35
33582 26.25
33583 26.4
33584 26.44
33585 26.45
33586 26.44
33587 26.68
33588 26.97
33589 27.01
33590 26.59
33591 26.38
33592 26.27
33593 26.24
33594 26.2
33595 26.15
33596 26.14
33597 26.11
33598 26.11
33599 26.37
33600 26.18
33601 26.08
33602 26.05
33603 26.02
33604 25.78
33605 26.09
33606 26.3
33607 26.42
33608 26.44
33609 26.05
33610 25.79
33611 25.79
33612 25.92
33613 25.97
33614 25.85
33615 26.08
33616 26.77
33617 26.72
33618 26.06
33619 25.87
33620 25.72
33621 26.37
33622 26.66
33623 26.47
33624 26.23
33625 26.35
33626 26.42
33627 26.4
33628 26.44
33629 26.45
33630 26.66
33631 26.69
33632 26.69
33633 26.62
33634 26.37
33635 26.26
33636 26.09
33637 26.16
33638 26.25
33639 26.45
33640 26.48
33641 26.65
33642 26.35
33643 26.08
33644 25.82
33645 25.96
33646 27.79
33647 27.96
33648 27.37
33649 26.91
33650 26.68
33651 26.38
33652 26.28
33653 26.36
33654 26.41
33655 26.1
33656 26.62
33657 26.57
33658 26.42
33659 26.35
33660 26.56
33661 26.63
33662 26.61
33663 26.42
33664 26.7
33665 27.38
33666 27.08
33667 26.96
33668 26.76
33669 26.57
33670 26.5
33671 27.51
33672 27.72
33673 27.86
33674 28.08
33675 27.92
33676 27.7
33677 27.47
33678 27.28
33679 27.25
33680 28.04
33681 28.15
33682 28.02
33683 27.79
33684 27.47
33685 27.45
33686 27.45
33687 27.72
33688 27.64
33689 27.91
33690 28.04
33691 27.9
33692 27.87
33693 28.04
33694 27.93
33695 27.68
33696 28.12
33697 28.44
33698 28.28
33699 28.5
33700 28.59
33701 28.57
33702 28.56
33703 28.28
33704 28.21
33705 28.94
33706 28.96
33707 28.8
33708 27.93
33709 28.12
33710 28.15
33711 27.7
33712 27.64
33713 28.38
33714 28.4
33715 28.89
33716 29.12
33717 29.16
33718 29.05
33719 28.99
33720 28.7
33721 28.83
33722 29.17
33723 29.81
33724 29.73
33725 29.15
33726 29.4
33727 29.37
33728 29.42
33729 29.25
33730 29.73
33731 29.81
33732 29.72
33733 29.66
33734 29.46
33735 29.42
33736 29.75
33737 29.92
33738 29.29
33739 29.01
33740 29.4
33741 29.39
33742 29.71
33743 30.26
33744 30.11
33745 29.93
33746 30.24
33747 30.23
33748 29.86
33749 29.55
33750 29.68
33751 29.81
33752 30.04
33753 30.05
33754 30.02
33755 30.06
33756 30.04
33757 29.88
33758 29.37
33759 29.43
33760 29.58
33761 30.24
33762 30.34
33763 30.68
33764 30.58
33765 30.33
33766 30.45
33767 30.49
33768 29.52
33769 29.4
33770 29.37
33771 31.17
33772 31.3
33773 31.16
33774 30.7
33775 30.74
33776 30.97
33777 30.68
33778 29.95
33779 29.87
33780 29.84
33781 29.81
33782 29.65
33783 29.4
33784 29.4
33785 29.37
33786 29.36
33787 29.35
33788 29.34
33789 29.44
33790 29.51
33791 29.57
33792 29.55
33793 29.39
33794 29.51
33795 29.34
33796 29.22
33797 29.22
33798 29.21
33799 29.2
33800 29.2
33801 29.19
33802 28.83
33803 28.79
33804 28.88
33805 28.96
33806 29.01
33807 29.06
33808 29.1
33809 28.65
33810 28.67
33811 28.74
33812 28.75
33813 29.49
33814 30.03
33815 29.38
33816 29.19
33817 28.92
33818 28.81
33819 28.96
33820 28.96
33821 29.72
33822 29.66
33823 29.65
33824 29.68
33825 28.92
33826 29.13
33827 29.3
33828 29.24
33829 29.22
33830 29.22
33831 29.21
33832 29.21
33833 29.22
33834 29.23
33835 29.25
33836 29.27
33837 29.28
33838 29.29
33839 28.8
33840 28.79
33841 28.78
33842 28.78
33843 28.79
33844 28.8
33845 28.8
33846 28.67
33847 28.69
33848 28.91
33849 29.06
33850 29.08
33851 28.93
33852 28.73
33853 28.63
33854 28.49
33855 28.49
33856 29.93
33857 29.55
33858 29.13
33859 29.04
33860 29.44
33861 29.49
33862 29.37
33863 29.79
33864 29.83
33865 29.82
33866 29.59
33867 29.1
33868 29.06
33869 29.03
33870 29
33871 29.33
33872 29.34
33873 28.68
33874 28.45
33875 28.7
33876 28.87
33877 28.74
33878 28.46
33879 28.51
33880 29.06
33881 29.11
33882 28.68
33883 28.75
33884 28.86
33885 28.87
33886 28.84
33887 28.77
33888 28.72
33889 28.69
33890 28.55
33891 28.4
33892 28.5
33893 28.61
33894 28.64
33895 28.65
33896 28.65
33897 28.06
33898 27.73
33899 27.83
33900 27.97
33901 28
33902 28.02
33903 28.04
33904 28.06
33905 28.29
33906 28.32
33907 28.11
33908 28.02
33909 28.04
33910 28.03
33911 28.02
33912 27.98
33913 27.97
33914 27.93
33915 27.9
33916 27.36
33917 26.99
33918 26.9
33919 26.89
33920 26.88
33921 26.26
33922 26.38
33923 26.91
33924 27.08
33925 27.72
33926 27.78
33927 27.77
33928 27.78
33929 27.3
33930 26.96
33931 27.32
33932 27.39
33933 27.49
33934 27.51
33935 27.49
33936 27.46
33937 27.65
33938 27.73
33939 27.27
33940 26.65
33941 26.55
33942 26.52
33943 26.85
33944 27.13
33945 27.15
33946 26.85
33947 27.14
33948 27.6
33949 27.48
33950 27.75
33951 27.32
33952 27.12
33953 27.11
33954 26.71
33955 26.57
33956 26.67
33957 27.03
33958 27.09
33959 27.15
33960 27.14
33961 27.12
33962 27.11
33963 27.14
33964 27.12
33965 26.74
33966 26.46
33967 26.19
33968 26.08
33969 26.15
33970 26.13
33971 26.17
33972 26.3
33973 26.34
33974 26.31
33975 26.38
33976 26.45
33977 26.44
33978 26.12
33979 25.96
33980 25.95
33981 26.15
33982 26.61
33983 26.58
33984 26.33
33985 26.37
33986 26.38
33987 25.93
33988 25.89
33989 25.76
33990 25.73
33991 25.69
33992 26.08
33993 26.37
33994 26.42
33995 26.24
33996 26.28
33997 26.28
33998 26.22
33999 26.22
34000 26.23
34001 26.18
34002 26.13
34003 26.17
34004 26.17
34005 25.73
34006 25.54
34007 25.58
34008 25.47
34009 25.3
34010 25.44
34011 25.89
34012 25.65
34013 25.36
34014 25.19
34015 25.4
34016 25.68
34017 25.69
34018 25.52
34019 25.6
34020 25.87
34021 26.11
34022 26.43
34023 26.27
34024 26.15
34025 25.73
34026 25.52
34027 25.7
34028 25.87
34029 25.47
34030 25.42
34031 25.33
34032 25.22
34033 25.2
34034 25.25
34035 25.35
34036 25.32
34037 25.49
34038 26.08
34039 26.49
34040 26.33
34041 26.2
34042 26.38
34043 26.58
34044 27.31
34045 27.17
34046 26.7
34047 26.22
34048 26.08
34049 25.98
34050 26.6
34051 26.96
34052 26.94
34053 27.08
34054 27.17
34055 26.94
34056 26.94
34057 27.11
34058 27.21
34059 27.34
34060 27.7
34061 27.63
34062 27.6
34063 27.88
34064 27.79
34065 27.52
34066 27.44
34067 27.5
34068 27.55
34069 27.03
34070 26.6
34071 26.72
34072 26.9
34073 27.33
34074 27.67
34075 27.76
34076 27.79
34077 27.88
34078 28.12
34079 28.19
34080 28.24
34081 28.33
34082 28.45
34083 28.65
34084 28.89
34085 28.41
34086 28.35
34087 28.31
34088 29.34
34089 29.64
34090 29.43
34091 28.85
34092 28.93
34093 29.15
34094 29.53
34095 29.47
34096 29.1
34097 29
34098 29.1
34099 29.01
34100 28.98
34101 28.72
34102 28.36
34103 28.62
34104 29.01
34105 29.14
34106 28.95
34107 28.77
34108 28.7
34109 29.95
34110 30.02
34111 29.97
34112 30.07
34113 30
34114 29.98
34115 29.91
34116 29.88
34117 29.83
34118 30.94
34119 30.67
34120 29.6
34121 29.13
34122 29.43
34123 29.31
34124 28.76
34125 28.55
34126 28.66
34127 29.59
34128 29.94
34129 29.51
34130 29.53
34131 29.53
34132 29.74
34133 29.45
34134 30.26
34135 30.51
34136 30.29
34137 30.59
34138 30.49
34139 30.33
34140 29.85
34141 29.6
34142 29.63
34143 29.69
34144 29.73
34145 29.76
34146 29.77
34147 29.78
34148 29.5
34149 29.36
34150 29.34
34151 28.3
34152 28.66
34153 29.19
34154 29.48
34155 30.01
34156 29.78
34157 30.06
34158 30.24
34159 29.2
34160 28.74
34161 28.96
34162 29.46
34163 29.75
34164 29.59
34165 29.1
34166 28.99
34167 29.78
34168 29.93
34169 29.92
34170 29.84
34171 29.24
34172 29.17
34173 29.72
34174 29.76
34175 30.1
34176 30.07
34177 30.07
34178 30.06
34179 30.04
34180 30.02
34181 29.93
34182 29.9
34183 29.93
34184 29.89
34185 29.74
34186 29.61
34187 29.56
34188 29.41
34189 29.36
34190 29.31
34191 29.27
34192 29.18
34193 29.1
34194 29.04
34195 29.54
34196 29.49
34197 29.54
34198 29.54
34199 29.53
34200 29.29
34201 29.32
34202 29.49
34203 29.18
34204 28.46
34205 28.57
34206 28.85
34207 28.9
34208 29.03
34209 29.01
34210 29.14
34211 28.74
34212 28.53
34213 28.58
34214 28.62
34215 28.66
34216 28.98
34217 28.93
34218 28.82
34219 27.96
34220 27.79
34221 28.84
34222 29.18
34223 29.22
34224 28.86
34225 28.75
34226 28.73
34227 28.75
34228 28.51
34229 28.7
34230 29.2
34231 29.3
34232 29.29
34233 29.27
34234 29.3
34235 29.24
34236 29.33
34237 28.86
34238 28.8
34239 28.82
34240 28.27
34241 28.7
34242 28.72
34243 28.72
34244 28.79
34245 28.8
34246 28.81
34247 28.82
34248 28.82
34249 28.05
34250 28.07
34251 28.08
34252 28.42
34253 28.34
34254 28.23
34255 28.18
34256 28.18
34257 27.63
34258 27.71
34259 27.86
34260 27.83
34261 27.6
34262 27.53
34263 27.63
34264 27.68
34265 27.62
34266 27.54
34267 27.1
34268 27.21
34269 27.48
34270 27.5
34271 27.57
34272 27.6
34273 27.55
34274 26.9
34275 27.05
34276 27.46
34277 27.47
34278 27.46
34279 27.6
34280 27.64
34281 27.85
34282 27.91
34283 27.89
34284 27.87
34285 27.58
34286 27.41
34287 27.36
34288 27.35
34289 27.77
34290 27.62
34291 27.24
34292 27.15
34293 27.14
34294 27.08
34295 27.07
34296 27.05
34297 27.04
34298 26.98
34299 26.94
34300 26.75
34301 26.69
34302 26.61
34303 26.64
34304 26.94
34305 26.96
34306 26.94
34307 26.97
34308 27
34309 26.97
34310 26.95
34311 26.87
34312 26.73
34313 26.69
34314 26.6
34315 26.64
34316 26.75
34317 26.77
34318 26.76
34319 26.97
34320 26.96
34321 26.87
34322 26.58
34323 26.15
34324 26.14
34325 26.36
34326 26.58
34327 26.6
34328 26.61
34329 26.63
34330 26.55
34331 26.43
34332 26.06
34333 25.85
34334 25.68
34335 25.56
34336 25.55
34337 25.53
34338 25.51
34339 25.5
34340 25.5
34341 26.31
34342 26.12
34343 25.78
34344 25.68
34345 25.64
34346 25.73
34347 25.89
34348 26.06
34349 25.76
34350 25.64
34351 25.67
34352 25.82
34353 25.84
34354 25.87
34355 25.91
34356 25.95
34357 25.96
34358 25.96
34359 25.91
34360 25.79
34361 25.81
34362 25.85
34363 25.85
34364 25.36
34365 25.84
34366 26.44
34367 26.58
34368 26.68
34369 26.63
34370 26.77
34371 26.72
34372 26.49
34373 26.18
34374 26.54
34375 26.59
34376 26.64
34377 26.52
34378 26.64
34379 26.68
34380 26.27
34381 26.4
34382 26.43
34383 26.45
34384 26.1
34385 26.03
34386 25.94
34387 25.77
34388 25.83
34389 26.56
34390 26.62
34391 26.12
34392 26.06
34393 26.26
34394 26.32
34395 26.59
34396 26.5
34397 26.51
34398 26.39
34399 26.45
34400 26.43
34401 26.38
34402 26.4
34403 26.55
34404 26.46
34405 26.4
34406 26.86
34407 26.98
34408 26.99
34409 27.1
34410 27.21
34411 28.12
34412 28.26
34413 28.05
34414 27.18
34415 26.53
34416 26.63
34417 26.66
34418 26.3
34419 26.01
34420 26.52
34421 26.99
34422 26.95
34423 27.07
34424 27.38
34425 27.52
34426 27.59
34427 27.38
34428 27.19
34429 27.12
34430 27.59
34431 28.22
34432 28.05
34433 28.05
34434 28.08
34435 29.03
34436 28.76
34437 28.12
34438 27.53
34439 27.87
34440 28.45
34441 28.27
34442 28.01
34443 27.63
34444 28.58
34445 29.52
34446 29.09
34447 29.05
34448 29.1
34449 28.87
34450 28.8
34451 28.84
34452 29.25
34453 29.13
34454 29.08
34455 29.47
34456 29.71
34457 29.75
34458 29.74
34459 29.77
34460 29.08
34461 28.99
34462 29.29
34463 29.48
34464 29.72
34465 29.68
34466 30.02
34467 30.1
34468 30.05
34469 30.33
34470 30.83
34471 31.08
34472 30.66
34473 30.61
34474 30.62
34475 30.59
34476 30.04
34477 29.17
34478 28.91
34479 29.05
34480 29.35
34481 29.34
34482 29.36
34483 29.36
34484 30.03
34485 30.26
34486 30.18
34487 30.08
34488 30.06
34489 28.95
34490 28.36
34491 28.28
34492 30.06
34493 30.02
34494 30.02
34495 29.68
34496 29.74
34497 30
34498 30.06
34499 30.07
34500 30.69
34501 30.66
34502 30.3
34503 30.08
34504 29.98
34505 29.74
34506 30.26
34507 30.36
34508 30.44
34509 30.36
34510 30.37
34511 30.56
34512 30.55
34513 29.84
34514 29.73
34515 29.7
34516 29.64
34517 29.63
34518 29.62
34519 29.61
34520 29.6
34521 29.6
34522 29.21
34523 28.99
34524 29.02
34525 29.07
34526 29.01
34527 29.41
34528 29.61
34529 29.62
34530 29.62
34531 29.61
34532 29.6
34533 29.59
34534 29.42
34535 29.4
34536 29.48
34537 29.46
34538 29.43
34539 29.4
34540 29.38
34541 29.36
34542 29.35
34543 28.81
34544 28.41
34545 28.37
34546 28.41
34547 28.45
34548 28.47
34549 28.49
34550 28.51
34551 28.52
34552 28.53
34553 28.54
34554 28.52
34555 28.54
34556 28.53
34557 28.89
34558 28.41
34559 28.25
34560 28.15
34561 28.66
34562 28.62
34563 28.66
34564 28.67
34565 28.69
34566 29.26
34567 29.51
34568 29.62
34569 29.2
34570 28.81
34571 29.18
34572 29.15
34573 29.17
34574 29.07
34575 29.14
34576 29.42
34577 29.45
34578 29.35
34579 29.32
34580 29.29
34581 29.37
34582 29.43
34583 29.42
34584 29.43
34585 29.43
34586 29.41
34587 29.39
34588 29.37
34589 29.31
34590 29.3
34591 29.31
34592 29.33
34593 29.33
34594 29.33
34595 29.63
34596 29.7
34597 29.49
34598 29.25
34599 29.17
34600 29.18
34601 29.08
34602 28.97
34603 28.9
34604 28.86
34605 28.84
34606 28.82
34607 28.8
34608 28.79
34609 28.54
34610 28.43
34611 28.21
34612 28.46
34613 28.41
34614 28.04
34615 28.02
34616 27.99
34617 27.99
34618 28.48
34619 28.59
34620 28.7
34621 28.55
34622 28.48
34623 28.53
34624 28.4
34625 28.49
34626 28.47
34627 28.36
34628 28.33
34629 27.24
34630 26.78
34631 26.71
34632 26.7
34633 26.7
34634 26.7
34635 28.02
34636 28.16
34637 28.15
34638 28.01
34639 27.96
34640 27.74
34641 27.77
34642 27.9
34643 27.65
34644 27.34
34645 27.32
34646 27.3
34647 27.3
34648 27.16
34649 27.17
34650 27.2
34651 27.54
34652 28.02
34653 28.12
34654 28.04
34655 27.49
34656 27.42
34657 27.5
34658 27.33
34659 26.93
34660 26.94
34661 27.09
34662 27.12
34663 27.06
34664 26.87
34665 26.75
34666 26.96
34667 27.03
34668 26.78
34669 26.64
34670 26.66
34671 26.67
34672 26.94
34673 26.81
34674 26.8
34675 26.55
34676 26.47
34677 26.47
34678 26.5
34679 27.21
34680 27.37
34681 27.2
34682 27
34683 26.84
34684 26.7
34685 26.51
34686 26.53
34687 26.6
34688 26.39
34689 26.37
34690 26.36
34691 26.35
34692 26.45
34693 26.53
34694 25.74
34695 25.88
34696 26.18
34697 26.04
34698 25.88
34699 26.04
34700 26.12
34701 26.11
34702 26.11
34703 26.12
34704 26.17
34705 26.25
34706 26.18
34707 26.15
34708 26.12
34709 26.07
34710 26.07
34711 26.07
34712 26.1
34713 26.1
34714 25.94
34715 25.9
34716 25.85
34717 25.82
34718 25.77
34719 26.21
34720 26.34
34721 26.42
34722 26.36
34723 26.27
34724 26.04
34725 25.98
34726 26.01
34727 25.82
34728 25.94
34729 26
34730 26.02
34731 26.02
34732 26.02
34733 26.02
34734 26.03
34735 26.03
34736 26.04
34737 26.05
34738 26.44
34739 26.31
34740 26.21
34741 25.83
34742 26.05
34743 26.03
34744 25.79
34745 25.59
34746 25.6
34747 26.27
34748 26.38
34749 26.44
34750 26.78
34751 26.86
34752 26.55
34753 26.42
34754 26.41
34755 27.4
34756 27.32
34757 26.87
34758 27.03
34759 27.06
34760 26.75
34761 26.69
34762 26.84
34763 26.85
34764 26.82
34765 26.8
34766 26.93
34767 27
34768 27.17
34769 27.03
34770 26.91
34771 26.79
34772 26.57
34773 26.45
34774 27.12
34775 27.09
34776 27.14
34777 27.19
34778 27.24
34779 27.13
34780 26.97
34781 27.35
34782 27.37
34783 27.27
34784 27.24
34785 27.35
34786 27.44
34787 27.36
34788 27.36
34789 27.61
34790 28.24
34791 28.41
34792 28.45
34793 28.26
34794 28.36
34795 28.26
34796 27.73
34797 27.69
34798 27.96
34799 28.29
34800 28.32
34801 28.34
34802 28.23
34803 28.32
34804 28.33
34805 28.25
34806 28.34
34807 28.47
34808 28.32
34809 28.33
34810 28.37
34811 29.38
34812 29.47
34813 28.91
34814 28.78
34815 29.1
34816 29.24
34817 28.99
34818 28.82
34819 29.61
34820 29.65
34821 29.39
34822 30.05
34823 30.6
34824 30
34825 29.57
34826 29.39
34827 29.54
34828 29.62
34829 29.62
34830 29.64
34831 29.66
34832 29.68
34833 29.7
34834 29.54
34835 29.44
34836 30.07
34837 30.19
34838 30.14
34839 30.31
34840 29.88
34841 29.51
34842 29.19
34843 29.03
34844 29.13
34845 29.26
34846 29.27
34847 29.26
34848 29.28
34849 28.8
34850 28.7
34851 28.91
34852 28.85
34853 28.65
34854 29.2
34855 29.27
34856 29.26
34857 29.26
34858 29.27
34859 29.28
34860 29.34
34861 29.78
34862 29.72
34863 28.92
34864 28.67
34865 29.22
34866 29.38
34867 31.25
34868 31.5
34869 31.06
34870 30.94
34871 31.33
34872 31.6
34873 31.28
34874 30.92
34875 30.89
34876 30.73
34877 31.19
34878 31.33
34879 31.26
34880 30.87
34881 30.29
34882 30.15
34883 29.78
34884 29.58
34885 29.51
34886 29.45
34887 29.41
34888 29.74
34889 29.13
34890 28.54
34891 28.49
34892 28.44
34893 28.4
34894 28.4
34895 30.74
34896 30.84
34897 30.24
34898 30.01
34899 30.22
34900 29.9
34901 29.59
34902 29.59
34903 29.57
34904 29.56
34905 30.07
34906 30.47
34907 30.53
34908 30.5
34909 30.47
34910 30.44
34911 30.41
34912 30.38
34913 30.35
34914 29.55
34915 29.2
34916 29.03
34917 29
34918 28.98
34919 28.66
34920 28.6
34921 28.58
34922 28.56
34923 28.55
34924 28.91
34925 29.1
34926 29.13
34927 29.34
34928 29.53
34929 29.57
34930 29.48
34931 29.48
34932 29.47
34933 29.47
34934 29.04
34935 28.84
34936 28.83
34937 28.86
34938 28.88
34939 28.9
34940 28.92
34941 28.94
34942 28.95
34943 28.61
34944 28.42
34945 28.36
34946 28.37
34947 28.93
34948 29.21
34949 29.24
34950 29.24
34951 29.22
34952 29.21
34953 29.61
34954 29.77
34955 29.76
34956 29.74
34957 29.72
34958 29.69
34959 29.66
34960 29.62
34961 29.53
34962 29.51
34963 29.42
34964 29.6
34965 29.72
34966 29.42
34967 29.21
34968 29.24
34969 28.79
34970 28.41
34971 28.3
34972 28.29
34973 27.62
34974 27.63
34975 27.7
34976 28.09
34977 28.39
34978 28.41
34979 28.39
34980 28.37
34981 28.36
34982 28.79
34983 28.77
34984 28.35
34985 28.37
34986 28.43
34987 28.54
34988 28.48
34989 28.7
34990 28.93
34991 28.97
34992 28.84
34993 28.79
34994 28.86
34995 29.58
34996 29.61
34997 29.55
34998 28.72
34999 28.67
35000 28.62
35001 28.59
35002 28.31
35003 28.3
35004 28.26
35005 28.19
35006 29.09
35007 29.01
35008 28.39
35009 28.07
35010 28.5
35011 28.42
35012 27.84
35013 27.31
35014 27.24
35015 27.47
35016 28.19
35017 28.53
35018 28.39
35019 28.76
35020 28.68
35021 28.59
35022 28.58
35023 28.32
35024 28.3
35025 27.91
35026 27.82
35027 27.79
35028 27.74
35029 27.73
35030 27.75
35031 27.74
35032 27.73
35033 27.75
35034 27.9
35035 27.93
35036 27.9
35037 27.77
35038 27.65
35039 27.53
35040 27.39
35041 27.3
35042 27.26
35043 27.22
35044 26.82
35045 26.75
35046 26.76
35047 26.75
35048 26.73
35049 26.73
35050 26.73
35051 26.73
35052 27.48
35053 27.54
35054 27.33
35055 27.2
35056 27.18
35057 27.14
35058 27.09
35059 27.04
35060 27.01
35061 26.98
35062 26.96
35063 26.93
35064 26.91
35065 26.33
35066 26.03
35067 26.09
35068 26.62
35069 26.86
35070 26.87
35071 26.48
35072 26.22
35073 26.16
35074 26.51
35075 25.99
35076 25.57
35077 25.57
35078 25.61
35079 25.63
35080 25.19
35081 25.14
35082 26.18
35083 26.44
35084 26.43
35085 26.32
35086 26.27
35087 26.14
35088 26.11
35089 25.72
35090 25.58
35091 25.59
35092 25.45
35093 25.42
35094 25.54
35095 25.91
35096 26.39
35097 26.3
35098 26.21
35099 26.47
35100 26.21
35101 25.77
35102 25.65
35103 25.58
35104 25.56
35105 25.56
35106 25.58
35107 25.6
35108 25.6
35109 27.17
35110 27.05
35111 26.32
35112 25.79
35113 25.9
35114 25.86
35115 25.47
35116 25.34
35117 25.39
35118 25.56
35119 25.59
35120 25.59
35121 25.45
35122 25.37
35123 25.31
35124 25.31
35125 25.38
35126 25.44
35127 25.51
35128 25.08
35129 25
35130 25.19
35131 25.2
35132 25.28
35133 25.39
35134 25.54
35135 25.52
35136 26.96
35137 27.36
35138 26.92
35139 26.32
35140 27.47
35141 27.32
35142 27.3
35143 27.21
35144 27.17
35145 27.17
35146 27.54
35147 27.72
35148 27.76
35149 27.8
35150 27.73
35151 27.88
35152 27.77
35153 27.73
35154 28.53
35155 28.62
35156 28.06
35157 27.6
35158 27.3
35159 27.43
35160 27.29
35161 27.26
35162 27.32
35163 27.37
35164 27.31
35165 27.57
35166 27.61
35167 27.6
35168 27.6
35169 27.61
35170 27.63
35171 27.7
35172 27.77
35173 27.49
35174 28.61
35175 28.69
35176 28.19
35177 27.25
35178 27.23
35179 27.17
35180 27.11
35181 27.11
35182 26.97
35183 27.87
35184 27.84
35185 27.58
35186 27.37
35187 28.01
35188 28.97
35189 29.22
35190 29.14
35191 29.64
35192 29.69
35193 29.42
35194 27.98
35195 27.86
35196 27.92
35197 27.96
35198 28.01
35199 28.08
35200 28.13
35201 28.81
35202 29.12
35203 29.14
35204 29.11
35205 29.09
35206 28.58
35207 28.19
35208 27.87
35209 27.71
35210 29.66
35211 30
35212 30.02
35213 29.56
35214 29.53
35215 29.51
35216 29.48
35217 29.37
35218 29.36
35219 29.01
35220 30.47
35221 30.78
35222 30.6
35223 30.16
35224 29.96
35225 29.89
35226 29.88
35227 29.86
35228 29.85
35229 29.85
35230 29.85
35231 30.23
35232 29.81
35233 29.54
35234 29.22
35235 28.88
35236 28.88
35237 29.95
35238 30.1
[truncated: 8,467 more rows]
