# Supplementary material for: 3D X-ray computed tomography gray value and age model datasets of coral cores Baler 2 and 3 (Philippines)
Source: Data Brief. 2021 Jan 14;34:106755. doi: 10.1016/j.dib.2021.106755 (PMC7820376; doi:10.1016/j.dib.2021.106755)
Supplement: Supplementary file 1 [file mmc1.zip › B3S1O time model.csv]

-946 37291
-936 37433
-926 37456
-906 37519
-873 37646
-866 37749
-861 37786
-847 37852
-835 37994
-821 38043
-802 38129
-789 38178
-777 38259
-765 38363
-758 38488
-751 38576
-718 38727
-695 38877
-668 39029
-657 39127
-653 39152
-620 39274
-608 39343
-596 39453
-566 39615
-559 39647
-541 39692
-535 39832
-529 39845
-524 39857
-514 39919
-510 39941
-498 40058
-475 40209
-469 40248
-457 40317
-453 40366
-446 40393
-434 40441
-420 40503
-357 40942
-339 41002
-334 41041
-322 41056
-316 41106
-300 41276
-289 41342
-284 41368
-273 41428
-256 41558
-245 41683
-238 41793
-205 42020
-195 42109
-170 42185
-163 42233
-157 42302
-149 42348
-145 42407
-129 42570
-117 42616
-102 42746
-81 42889
-59 42963
-47 43117
-40 43195
